# Supplementary material for: Transcriptional and proteomic insights into the host response in fatal COVID-19 cases
Source: Proc Natl Acad Sci U S A. 2020 Oct 20;117(45):28336–43. doi: 10.1073/pnas.2018030117 (PMC7668053; doi:10.1073/pnas.2018030117)
Supplement: Supplementary File [file pnas.2018030117.sd01.xlsx]

## Sheet: Dataset S1
Dataset S1. Detailed clinical information for patients in the Wuhan cohort.
							Medications administered during hospitalization								Relevant laboratory values (at time of hospital admission)
Patient	Sex	Age (years)	Past Medical History	Presenting complaint	Symptom Onset to Hospitalization (days)	Hospital admission to Death (days)	Antibacterials	Antivirals	Cardiovascular Meds	Immunomodulators	Ventilatory Support	Cause of Death	Postmortem Evidence of Coagulopathy	Blood culture (on day of death)	Leukocyte count ( x 10⁹/L) Normal: 3.5–9.5	Neutrophil count ( x 10⁹/L) Normal: 1.8–6.3	Lymphocyte count ( x 10⁹/L) Normal: 1.1–3.2	Platelet count ( x 10⁹/L) Normal: 125–350	Prothrombin time (s) Normal: 10.5–13.5	D-Dimer (μg/mL) Normal: 0–1.5	SARS-CoV-2 PCR (symptom onset = day 0)
Case 1	M	70	hypertension cerebrovascular disease	lethargy headache anorexia cough exertional dyspnea	14	20	moxifloxacin	lopinavir/ritonavir umifenovir	none	methylprednisolone	non-invasive	respiratory failure									day 18: negative day 19: positive
Case 2	F	66	hypertension	fever lethargy chest tightness	3	11	levofloxacin moxifloxacin meropenem	oseltamivir umifenovir	none	methylprednisolone thymosin alfa 1 intravenous immunoglobulin	non-invasive	pneumonia multiorgan failure	pulmonary embolism		22.39	19.68	1.97	289		5.56	day 3: positive
Case 3	F	53	none	fever chest tightness	12	22	ceftriaxone	ribavirin	dopamine norepinephrine atropine	methylprednisolone human plasma products	invasive	probable sepsis	pulmonary artery embolism pulmonary hemorrhagic infarction	Acinetobacter baumannii							day 22: positive
Case 4	M	83	coronary artery disease multiple strokes	dizziness	0	28	none	unspecified	none		unspecified	respiratory failure	pulmonary embolism								day 13: positive
Case 5	F	86	hypertension coronary artery disease emphysema renal insufficiency	fever cough dyspnea	18	5	piperacillin/tazobactam moxifloxacin	umifenovir	amlodipine Isosorbide mononitrate	interferon human plasma products thymosin alfa 1	non-invasive	respiratory failure			8.78	8.54	0.17	103	15	1.72	day 7: positive
Case 6	M	62	coronary artery disease	fever cough	16	15	cefathiamidine moxifloxacin	unspecified	none	Unspecified	invasive	respiratory failure cardiac arrest	multiple pulmonary emboli		11.85	10.7	0.77		13.6		day 0: positive day 25: negative day 26: negative
Case 7	M	51	hypertension	fever dyspnea	23	5	unspecified	unspecified	none		non-invasive	respiratory failure cardiac arrest	multiple pulmonary arterial emboli hemorrhagic lung tissue thrombotic products seen in multiple hepatic interlobular veins		19.01	17.87	0.63	183	39.6	>upper limit of test	day 26: negative day 28: positive
Case 8	M	78	hypertension Type 2 diabetes mellitus chronic kidney disease coronary artery disease	fever lethargy	15	3	cefoperazone moxifloxacin meropenem	none	nitroglycerin amiodarone	methylprednisolone	invasive	septic shock liver failure	pulmonary embolism		8.63	7.96		194	12.4		day 0: negative day 15: positive day 18: positive
Case 9	F	67	none	cough exertional dyspnea	8	13	meropenem moxifloxacin	umifenovir	deslanoside	intravenous immunoglobulin	invasive	respiratory failure multiorgan failure shock	multiple pulmonary emboli		14.2	12.64	1.18	313	28	6.89	day 0: positive day 11: negative day 14: negative

## Sheet: Dataset S2
Dataset S2. Differential expressed genes involved in immune-related pathways.
Category	Symbol	log2FoldChange	Pvalue	Padj	Name	Chromosome
Antigen_Processing_and_Presentation	CD1A	-2.6929	0.00358217	0.0200777	CD1a molecule	1
	CD1C	-3.61134	6.64e-06	0.000127977	CD1c molecule	1
	CD1E	-2.85251	0.000783829	0.00607826	CD1e molecule	1
	CIITA	-1.27236	0.000234903	0.00235214	class II, major histocompatibility complex, transactivator	16
	CTSB	1.68233	7.64e-07	2.17e-05	cathepsin B	8
	CTSE	1.44994	0.00911515	0.040782	cathepsin E	1
	HSPA5	1.44282	2e-07	7.38e-06	heat shock 70kDa protein 5 (glucose-regulated protein, 78kDa)	9
	HSPA8	1.25658	7.94e-07	2.24e-05	heat shock 70kDa protein 8	11
	TAPBPL	-1.22569	0.00254385	0.0153838	TAP binding protein-like	12
	THBS1	1.56166	0.000197429	0.0020437	thrombospondin 1	15
Antimicrobials	ACTG1	1.04487	4.8e-08	2.18e-06	actin, gamma 1	17
	AGER	-3.10449	7.44e-10	6.09e-08	advanced glycosylation end product-specific receptor	6
	AHNAK	-1.09691	1.45e-08	7.77e-07	AHNAK nucleoprotein	11
	ALB	3.88366	0.00381244	0.0210611	albumin	4
	APOD	2.65558	7.47e-09	4.4e-07	apolipoprotein D	3
	APOH	-4.37448	4.65e-05	0.000624225	apolipoprotein H (beta-2-glycoprotein I)	17
	AQP9	2.76764	7.45e-10	6.09e-08	aquaporin 9	15
	ARRB1	-2.26063	4.92e-08	2.23e-06	arrestin, beta 1	11
	BIRC5	2.29436	0.00587167	0.0293608	baculoviral IAP repeat-containing 5	17
	COLEC10	-3.1206	4.66e-06	9.58e-05	collectin sub-family member 10 (C-type lectin)	8
	CRABP2	2.54423	0.00116603	0.00832946	cellular retinoic acid binding protein 2	1
	DEFB125	-5.80815	4.08e-06	8.62e-05	defensin, beta 125	20
	DEFB126	-4.19435	0.0074154	0.0348496	defensin, beta 126	20
	DMBT1	-1.79765	0.00130756	0.00912505	deleted in malignant brain tumors 1	10
	DUOX2	-1.43108	0.0094271	0.0418096	dual oxidase 2	15
	ELN	-1.08371	0.0113709	0.048363	elastin	7
	FURIN	1.13141	9.49e-05	0.00111636	furin (paired basic amino acid cleaving enzyme)	15
	GFAP	-2.70226	0.0089951	0.0403222	glial fibrillary acidic protein	17
	HMOX1	2.53097	1.4e-06	3.53e-05	heme oxygenase (decycling) 1	22
	IDO1	2.09466	0.00110715	0.00797714	indoleamine 2,3-dioxygenase 1	8
	ILK	-1.39229	0.0071149	0.0337884	integrin-linked kinase	11
	ITGAV	1.34991	1.1e-10	1.26e-08	integrin, alpha V (vitronectin receptor, alpha polypeptide, antigen CD51)	2
	KLKB1	-2.0873	0.00139041	0.00956626	kallikrein B, plasma (Fletcher factor) 1	4
	LBP	5.43728	2.65e-05	0.000395001	lipopolysaccharide binding protein	20
	LCN2	3.80259	3.9e-11	5.05e-09	lipocalin 2	9
	LTF	3.52261	7.82e-06	0.000145956	lactotransferrin	3
	MASP1	-1.83037	1.89e-06	4.54e-05	mannan-binding lectin serine peptidase 1 (C4/C2 activating component of Ra-reactive factor)	3
	MASP2	-1.63901	3.61e-05	0.000509068	mannan-binding lectin serine peptidase 2	1
	MMP12	1.81056	0.000534539	0.00450136	matrix metallopeptidase 12 (macrophage elastase)	11
	MMP9	2.75856	0.00391276	0.0215073	matrix metallopeptidase 9 (gelatinase B, 92kDa gelatinase, 92kDa type IV collagenase)	20
	MPO	3.27144	0.00206989	0.0131284	myeloperoxidase	17
	OLR1	-1.27702	0.010894	0.0467889	oxidized low density lipoprotein (lectin-like) receptor 1	12
	PCSK1	1.54742	0.000231682	0.00232373	proprotein convertase subtilisin/kexin type 1	5
	PGC	-2.32083	0.00330249	0.0188685	progastricsin (pepsinogen C)	6
	PGLYRP1	2.7255	0.00425045	0.022921	peptidoglycan recognition protein 1	19
	PI15	5.93943	8.12e-16	4.79e-13	peptidase inhibitor 15	8
	PI3	7.00184	1.1e-08	6.16e-07	peptidase inhibitor 3, skin-derived	20
	PLA2G2A	4.59407	7.58e-12	1.23e-09	phospholipase A2, group IIA (platelets, synovial fluid)	1
	PLSCR1	1.08908	9.78e-08	4e-06	phospholipid scramblase 1	3
	PLTP	1.82112	9.99e-05	0.00116588	phospholipid transfer protein	20
	PRDX1	1.17144	1.31e-06	3.36e-05	peroxiredoxin 1	1
	PTX3	5.17129	8.86e-11	1.04e-08	pentraxin-related gene, rapidly induced by IL-1 beta	3
	S100A11	1.39332	1.61e-05	0.000262756	S100 calcium binding protein A11	1
	S100A12	5.22064	2.33e-09	1.62e-07	S100 calcium binding protein A12	1
	S100A2	4.62396	2.02e-11	2.85e-09	S100 calcium binding protein A2	1
	S100A8	4.17207	9.46e-19	1.53e-15	S100 calcium binding protein A8	1
	S100A9	3.18782	6.43e-14	2.16e-11	S100 calcium binding protein A9	1
	S100P	3.36178	2.65e-08	1.32e-06	S100 calcium binding protein P	4
	SERPINA3	-2.61744	0.00035157	0.00321697	serpin peptidase inhibitor, clade A (alpha-1 antiproteinase, antitrypsin), member 3	14
	SFTPA1	-2.3592	2.72e-06	6.17e-05	surfactant protein A1	10
	SFTPA2	-2.20547	3.42e-05	0.000488437	surfactant protein A2	10
	SFTPD	-2.26946	1.16e-06	3.06e-05	surfactant protein D	10
	SLC11A1	1.16591	0.0101701	0.0443651	solute carrier family 11 (proton-coupled divalent metal ion transporters), member 1	2
	SPINK5	-1.04473	0.0111793	0.0477097	serine peptidase inhibitor, Kazal type 5	5
	SYTL1	-1.4856	0.000789627	0.00610787	synaptotagmin-like 1	1
	TLR2	1.887	1.51e-08	8.05e-07	toll-like receptor 2	4
	TMSB10	1.01718	3.51e-05	0.000499289	thymosin beta 10	2
	VTN	2.27743	0.0112487	0.0479275	vitronectin	17
	WFDC2	1.2457	0.00180091	0.0117716	WAP four-disulfide core domain 2	20
	WFIKKN1	-2.93248	0.00521141	0.0267785	WAP, follistatin/kazal, immunoglobulin, kunitz and netrin domain containing 1	16
Antimicrobials/BCRSignalingPathway/TCRsignalingPathway	JUN	-1.30292	2.94e-06	6.58e-05	jun oncogene	1
Antimicrobials/Chemokine_Receptors/Cytokine_Receptors	CCR1	1.34978	1.34e-05	0.000227188	chemokine (C-C motif) receptor 1	3
	CCR8	-2.98657	0.0115163	0.0487904	chemokine (C-C motif) receptor 8	3
Antimicrobials/Chemokines/Cytokines	CCL13	2.02031	0.000452177	0.00393654	chemokine (C-C motif) ligand 13	17
	CCL14	-1.77607	0.00931336	0.0414647	chemokine (C-C motif) ligand 14	17
	CCL16	-2.14432	5.8e-06	0.000113639	chemokine (C-C motif) ligand 16	17
	CCL17	-3.53294	0.000252984	0.00249703	chemokine (C-C motif) ligand 17	16
	CCL19	2.41552	0.00646157	0.0314654	chemokine (C-C motif) ligand 19	9
	CCL20	1.86109	0.00248047	0.0150846	chemokine (C-C motif) ligand 20	2
	CCL22	-2.75465	3.51e-05	0.000499472	chemokine (C-C motif) ligand 22	16
	CCL7	7.81286	2.76e-07	9.57e-06	chemokine (C-C motif) ligand 7	17
	CTSG	-2.9586	0.000656408	0.00529546	cathepsin G	14
	CXCL1	2.832	1.76e-06	4.32e-05	chemokine (C-X-C motif) ligand 1 (melanoma growth stimulating activity, alpha)	4
	CXCL10	1.68392	0.00713635	0.0338542	chemokine (C-X-C motif) ligand 10	4
	CXCL11	2.49969	0.00224949	0.0140171	chemokine (C-X-C motif) ligand 11	4
	CXCL14	2.30455	0.000101386	0.00117912	chemokine (C-X-C motif) ligand 14	5
	CXCL5	2.455	0.000272107	0.00263632	chemokine (C-X-C motif) ligand 5	4
	CXCL6	3.95713	2.24e-06	5.25e-05	chemokine (C-X-C motif) ligand 6 (granulocyte chemotactic protein 2)	4
	CXCL9	2.23784	0.000235797	0.00235643	chemokine (C-X-C motif) ligand 9	4
	DEFA3	3.13544	0.00835515	0.0381315	defensin, alpha 3, neutrophil-specific	8
	PF4	2.48133	0.00654433	0.0317661	platelet factor 4	4
	PLAU	1.58715	0.000211879	0.00216459	plasminogen activator, urokinase	10
	RNASE2	4.75764	1.67e-07	6.35e-06	ribonuclease, RNase A family, 2 (liver, eosinophil-derived neurotoxin)	14
	XCL2	-2.42862	0.000169226	0.00180683	chemokine (C motif) ligand 2	1
Antimicrobials/Cytokine_Receptors	PTGDS	-1.24729	9.94e-05	0.0011606	prostaglandin D2 synthase 21kDa (brain)	9
	VDR	1.16419	0.000317957	0.00298379	vitamin D (1,25- dihydroxyvitamin D3) receptor	12
Antimicrobials/Cytokines	ADIPOQ	5.57009	3.7e-05	0.000519679	adiponectin, C1Q and collagen domain containing	3
	LEP	3.2955	0.00155394	0.010473	leptin	7
	PDGFRA	1.05942	5.63e-05	0.000731708	platelet-derived growth factor receptor, alpha polypeptide	4
Antimicrobials/Cytokines/Interleukins	IL1A	-2.79356	0.000696336	0.00553819	interleukin 1, alpha	2
	IL22	-3.3102	0.00743484	0.0348987	interleukin 22	12
Antimicrobials/Cytokines/TCRsignalingPathway	CD40LG	-1.4565	0.00462816	0.0243979	CD40 ligand	X
Antimicrobials/Cytokines/TGFb_Family_Member	GDF15	2.57409	2e-05	0.000314912	growth differentiation factor 15	19
Antimicrobials/Cytokines/TNF_Family_Members	TNFSF4	-1.30588	0.00417218	0.0225829	tumor necrosis factor (ligand) superfamily, member 4	1
BCRSignalingPathway	CD22	-1.9131	5.33e-05	0.000700826	CD22 molecule	19
	CR2	4.37449	0.00011512	0.00131557	complement component (3d/Epstein Barr virus) receptor 2	1
	IFITM1	1.55555	0.000114645	0.00131189	interferon induced transmembrane protein 1 (9-27)	11
	IGHG1	2.67532	0.000458258	0.00398232	immunoglobulin heavy constant gamma 1 (G1m marker)	14
	IGHV1-24	2.54892	0.0107901	0.0464251	immunoglobulin heavy variable 1-24	14
	IGHV3-15	3.31893	0.000927289	0.00694376	immunoglobulin heavy variable 3-15	14
	IGHV3-30	1.95795	0.00865377	0.0391735	immunoglobulin heavy variable 3-30	14
	IGHV3-64	3.06055	0.00302289	0.0175317	immunoglobulin heavy variable 3-64	14
	IGHV3-73	5.18116	0.000162553	0.00174516	immunoglobulin heavy variable 3-73	14
	IGHV4-34	2.51554	0.0016998	0.0112246	immunoglobulin heavy variable 4-34	14
	IGHV4-59	2.54662	0.00176228	0.0115629	immunoglobulin heavy variable 4-59	14
	IGKJ5	3.27718	0.00464794	0.0244766	immunoglobulin kappa joining 5	2
	IGKV1-5	2.41031	0.00113555	0.00814496	immunoglobulin kappa variable 1-5	2
	IGKV1D-17	-3.93644	0.00258554	0.0155776	immunoglobulin kappa variable 1D-17	2
	IGKV4-1	2.82253	0.000379361	0.00341693	immunoglobulin kappa variable 4-1	2
	IGLV3-19	3.16479	0.00099379	0.00734179	immunoglobulin lambda variable 3-19	22
	IGLV6-57	2.9968	0.00290609	0.0170427	immunoglobulin lambda variable 6-57	22
	IGLV7-46	2.90197	0.00462602	0.0243961	immunoglobulin lambda variable 7-46 (gene/pseudogene)	22
BCRSignalingPathway/NaturalKiller_Cell_Cytotoxicity/TCRsignalingPathway	PPP3R1	1.0345	0.00189822	0.0122638	protein phosphatase 3 (formerly 2B), regulatory subunit B, alpha isoform	2
BCRSignalingPathway/TCRsignalingPathway	FOS	-1.78928	0.00253714	0.0153548	v-fos FBJ murine osteosarcoma viral oncogene homolog	14
	NFKBIB	1.32918	0.00143758	0.00985063	nuclear factor of kappa light polypeptide gene enhancer in B-cells inhibitor, beta	19
Chemokine_Receptors/Cytokine_Receptors	CMKLR1	-1.20653	0.00599848	0.0298592	chemokine-like receptor 1	12
	CX3CR1	-2.07659	0.00346415	0.0195574	chemokine (C-X3-C motif) receptor 1	3
	FPR1	1.33627	0.000319753	0.00299484	formyl peptide receptor 1	19
	FPR2	1.23705	0.00312984	0.0180353	formyl peptide receptor 2	19
	PLAUR	1.29903	0.00101599	0.00743994	plasminogen activator, urokinase receptor	19
	PLXNB1	-1.02188	0.00119076	0.0084761	plexin B1	3
	ROBO2	-2.72971	6.15e-06	0.000119618	roundabout, axon guidance receptor, homolog 2 (Drosophila)	3
Chemokines/Cytokines	C5	-1.48705	1.28e-09	9.83e-08	complement component 5	9
	PROK2	1.93996	0.00744727	0.0349436	prokineticin 2	3
	SAA1	3.31789	2.54e-06	5.83e-05	serum amyloid A1	11
	SAA2	4.81404	6.83e-08	2.96e-06	serum amyloid A2	11
	SEMA3A	1.12567	0.00203684	0.0129555	sema domain, immunoglobulin domain (Ig), short basic domain, secreted, (semaphorin) 3A	7
	SEMA3B	-2.1289	1.43e-06	3.61e-05	sema domain, immunoglobulin domain (Ig), short basic domain, secreted, (semaphorin) 3B	3
	SEMA3E	-2.27456	4.27e-11	5.47e-09	sema domain, immunoglobulin domain (Ig), short basic domain, secreted, (semaphorin) 3E	7
	SEMA4G	-2.08451	0.000368565	0.00334082	sema domain, immunoglobulin domain (Ig), transmembrane domain (TM) and short cytoplasmic domain, (semaphorin) 4G	10
	SEMA5A	-1.21326	3.2e-10	3.09e-08	sema domain, seven thrombospondin repeats (type 1 and type 1-like), transmembrane domain (TM) and short cytoplasmic domain, (semaphorin) 5A	5
	SEMA5B	-3.16661	1.87e-08	9.77e-07	sema domain, seven thrombospondin repeats (type 1 and type 1-like), transmembrane domain (TM) and short cytoplasmic domain, (semaphorin) 5B	3
	SEMA6A	-1.13952	2.35e-09	1.63e-07	sema domain, transmembrane domain (TM), and cytoplasmic domain, (semaphorin) 6A	5
	SEMA6B	1.86822	0.00314455	0.0180986	sema domain, transmembrane domain (TM), and cytoplasmic domain, (semaphorin) 6B	19
	SEMA6D	-1.86082	1.13e-07	4.54e-06	sema domain, transmembrane domain (TM), and cytoplasmic domain, (semaphorin) 6D	15
	SLIT2	-1.95183	2.36e-12	4.42e-10	slit homolog 2 (Drosophila)	4
	TNC	2.53769	1.82e-06	4.41e-05	tenascin C	9
Cytokine_Receptors	ADRB1	-1.48233	0.00599275	0.0298429	adrenergic, beta-1-, receptor	10
	ADRB2	-2.22594	3.21e-06	7.06e-05	adrenergic, beta-2-, receptor, surface	5
	AGTR2	-3.46379	0.000133297	0.00148188	angiotensin II receptor, type 2	X
	ANGPT1	-1.15839	0.00565457	0.0284752	angiopoietin 1	8
	AVPR2	-3.66992	0.00263896	0.0158335	arginine vasopressin receptor 2	X
	CNTFR	-4.51047	4.41e-06	9.17e-05	ciliary neurotrophic factor receptor	9
	CRHR2	-2.85719	0.00174145	0.0114405	corticotropin releasing hormone receptor 2	7
	CRLF1	2.43189	0.000518413	0.0043977	cytokine receptor-like factor 1	19
	FGFR4	-1.96837	1.79e-06	4.36e-05	fibroblast growth factor receptor 4	5
	FLT4	-1.77031	4.27e-05	0.000582754	fms-related tyrosine kinase 4	5
	GHRHR	-3.30387	0.00828422	0.0378792	growth hormone releasing hormone receptor	7
	GIPR	-1.19731	0.00264048	0.0158376	gastric inhibitory polypeptide receptor	19
	HNF4G	2.11335	0.00830714	0.0379625	hepatocyte nuclear factor 4, gamma	8
	LGR5	-2.73543	1.05e-07	4.24e-06	leucine-rich repeat-containing G protein-coupled receptor 5	12
	LGR6	-2.07744	2.07e-05	0.000323682	leucine-rich repeat-containing G protein-coupled receptor 6	1
	LIFR	-1.29968	3.74e-06	8e-05	leukemia inhibitory factor receptor alpha	5
	MPL	-2.45008	0.000224001	0.00226169	myeloproliferative leukemia virus oncogene	1
	NGFR	3.49506	2.38e-06	5.52e-05	nerve growth factor receptor (TNFR superfamily, member 16)	17
	NPR3	-1.21115	0.00806026	0.0371005	natriuretic peptide receptor C/guanylate cyclase C (atrionatriuretic peptide receptor C)	5
	NR0B2	-3.32193	0.0013167	0.00916869	nuclear receptor subfamily 0, group B, member 2	1
	NR1D1	1.8302	0.00394821	0.0216432	nuclear receptor subfamily 1, group D, member 1	17
	NR1H2	-1.01865	0.00273082	0.0162556	nuclear receptor subfamily 1, group H, member 2	19
	NR2E3	-2.34633	0.00831218	0.0379784	nuclear receptor subfamily 2, group E, member 3	15
	NR3C2	-1.19749	6.61e-07	1.93e-05	nuclear receptor subfamily 3, group C, member 2	4
	NR4A2	-1.52729	0.0010742	0.00779545	nuclear receptor subfamily 4, group A, member 2	2
	OPRK1	-5.46058	4e-06	8.49e-05	opioid receptor, kappa 1	8
	OPRL1	-5.04745	3.86e-07	1.25e-05	opiate receptor-like 1	20
	PGR	-1.16665	3.29e-05	0.0004733	progesterone receptor	11
	PTGER1	-2.73317	0.00460617	0.0243137	prostaglandin E receptor 1 (subtype EP1), 42kDa	19
	SCTR	-1.98545	0.00037039	0.0033511	secretin receptor	2
	TSHR	1.78656	0.00602571	0.0299578	thyroid stimulating hormone receptor	14
	VIPR1	-1.45041	0.00378316	0.0209385	vasoactive intestinal peptide receptor 1	3
	VIPR2	-2.51903	0.00332647	0.0189697	vasoactive intestinal peptide receptor 2	7
Cytokine_Receptors/Interferon_Receptor/NaturalKiller_Cell_Cytotoxicity	IFNGR2	1.11535	1.92e-06	4.6e-05	interferon gamma receptor 2 (interferon gamma transducer 1)	21
Cytokine_Receptors/Interleukins_Receptor	IL11RA	-1.42543	0.000286154	0.00274278	interleukin 11 receptor, alpha	9
	IL17RB	-1.09975	0.009295	0.0413982	interleukin 17 receptor B	3
	IL17RE	-1.68682	0.00402773	0.0219696	interleukin 17 receptor E	3
	IL18R1	1.32637	0.000235552	0.00235572	interleukin 18 receptor 1	2
	IL18RAP	1.95757	0.00156672	0.0105434	interleukin 18 receptor accessory protein	2
	IL1R1	1.05604	1e-06	2.73e-05	interleukin 1 receptor, type I	2
	IL1R2	3.78237	4.85e-12	8.1e-10	interleukin 1 receptor, type II	2
	IL1RL1	2.13919	8.82e-05	0.00105729	interleukin 1 receptor-like 1	2
	IL1RL2	2.24085	0.000489315	0.00419646	interleukin 1 receptor-like 2	2
	IL22RA1	-4.63996	2.37e-05	0.000361175	interleukin 22 receptor, alpha 1	1
	IL2RB	-2.14196	6.34e-07	1.87e-05	interleukin 2 receptor, beta	22
Cytokine_Receptors/TGFb_Family_Member_Receptor	ACVR1B	1.02592	0.0027886	0.0165092	activin A receptor, type IB	12
Cytokine_Receptors/TNF_Family_Members_Receptors	TNFRSF13C	1.90785	0.00201091	0.012831	tumor necrosis factor receptor superfamily, member 13C	22
	TNFRSF14	-1.11821	1.9e-05	0.00030137	tumor necrosis factor receptor superfamily, member 14 (herpesvirus entry mediator)	1
Cytokines	ADM	2.14737	1.41e-05	0.00023624	adrenomedullin	11
	AGRP	-3.21085	0.00310866	0.017932	agouti related protein homolog (mouse)	16
	AMELX	-1.66024	7.45e-06	0.000140197	amelogenin (amelogenesis imperfecta 1, X-linked)	X
	CCK	-6.02593	1.45e-07	5.63e-06	cholecystokinin	3
	CMTM6	1.06437	1.67e-07	6.35e-06	CKLF-like MARVEL transmembrane domain containing 6	3
	CTF1	-1.56721	0.00215949	0.0135962	cardiotrophin 1	16
	DKK1	2.50546	2.29e-05	0.000351487	dickkopf homolog 1 (Xenopus laevis)	10
	FGF5	2.93335	0.000305041	0.00288271	fibroblast growth factor 5	4
	FGF7	2.06119	2.12e-07	7.71e-06	fibroblast growth factor 7 (keratinocyte growth factor)	15
	FGF8	3.92995	0.00443655	0.0236557	fibroblast growth factor 8 (androgen-induced)	10
	FGF9	-1.6467	0.0073825	0.0347542	fibroblast growth factor 9 (glia-activating factor)	13
	GAL	2.49655	0.010151	0.0442976	galanin prepropeptide	11
	GREM1	2.82163	4.16e-06	8.76e-05	gremlin 1, cysteine knot superfamily, homolog (Xenopus laevis)	15
	IGF1	1.73635	0.000223655	0.00225913	insulin-like growth factor 1 (somatomedin C)	12
	KL	-1.17456	0.00896435	0.0402067	klotho	13
	LTBP4	-1.97255	8.25e-12	1.33e-09	latent transforming growth factor beta binding protein 4	19
	NAMPT	1.82888	4.02e-05	0.000554555	nicotinamide phosphoribosyltransferase	7
	NRG1	-1.06591	0.00105693	0.00768857	neuregulin 1	8
	NTF4	-5.02228	3.49e-05	0.000497463	neurotrophin 4	19
	PTN	-1.09168	0.00180111	0.0117716	pleiotrophin	7
	QRFP	-2.1219	0.0033157	0.0189171	pyroglutamylated RFamide peptide	9
	REG1A	22.0928	9.25e-14	2.87e-11	regenerating islet-derived 1 alpha	2
	SCG2	2.60069	1.96e-05	0.000308486	secretogranin II (chromogranin C)	2
	SCGB3A1	-1.61947	0.0044999	0.0239145	secretoglobin, family 3A, member 1	5
	SPP1	5.63972	1.83e-15	9.62e-13	secreted phosphoprotein 1	4
	STC2	1.48955	0.00256354	0.0154759	stanniocalcin 2	5
Cytokines/Interleukins	IL17D	-1.51373	0.00588003	0.0293904	interleukin 17D	13
	IL31	-6.52823	4.98e-06	0.000101044	interleukin 31	12
Cytokines/TGFb_Family_Member	BMP1	-1.89852	9.56e-08	3.93e-06	bone morphogenetic protein 1	8
	BMP2	-1.73804	1.22e-10	1.37e-08	bone morphogenetic protein 2	20
	BMP3	-1.97405	0.00123967	0.00874708	bone morphogenetic protein 3	4
	BMP4	-1.34293	0.000500054	0.0042679	bone morphogenetic protein 4	14
	BMP5	-1.25804	0.00287629	0.0169084	bone morphogenetic protein 5	6
	GDF10	-3.04356	7.47e-08	3.19e-06	growth differentiation factor 10	10
	GDF7	-1.48259	0.00148357	0.0100801	growth differentiation factor 7	2
	LEFTY2	-3.95183	2.8e-08	1.38e-06	left-right determination factor 2	1
	TGFB2	-1.83058	9.37e-09	5.34e-07	transforming growth factor, beta 2	1
Cytokines/TNF_Family_Members	TNFRSF11B	1.5656	0.0019277	0.0124179	tumor necrosis factor receptor superfamily, member 11b	8
	TNFSF15	1.86277	0.00285916	0.0168363	tumor necrosis factor (ligand) superfamily, member 15	9
NaturalKiller_Cell_Cytotoxicity	BID	1.27669	1.08e-06	2.89e-05	BH3 interacting domain death agonist	22
	CD244	-1.80944	0.00602898	0.0299678	CD244 molecule, natural killer cell receptor 2B4	1
	HCST	1.60217	0.00522474	0.0268151	hematopoietic cell signal transducer	19
	ITGB2	1.11007	0.00296873	0.0173008	integrin, beta 2 (complement component 3 receptor 3 and 4 subunit)	21
	PRF1	-1.26933	0.0111438	0.0475983	perforin 1 (pore forming protein)	10
TCRsignalingPathway	CDK4	-1.44844	0.00574935	0.0288591	cyclin-dependent kinase 4	12
	MAP3K14	-2.04843	1.06e-06	2.86e-05	mitogen-activated protein kinase kinase kinase 14	17
	PAK4	-2.17038	3.1e-09	2.09e-07	p21 protein (Cdc42/Rac)-activated kinase 4	19
	PDK1	1.52353	0.000201765	0.00207881	pyruvate dehydrogenase kinase, isozyme 1	2
	TRAJ17	-5.42237	4.42e-06	9.17e-05	T cell receptor alpha joining 17	14
	TRAJ30	-4.78742	6.66e-05	0.000840292	T cell receptor alpha joining 30	14
	TRAJ4	-2.9792	0.00886538	0.0398292	T cell receptor alpha joining 4	14
	TRAJ6	-3.96638	0.0111283	0.0475421	T cell receptor alpha joining 6	14
	TRDJ1	-3.20963	0.00393758	0.0216147	T cell receptor delta joining 1	14
	TRGV3	-2.6855	0.000384493	0.00345672	T cell receptor gamma variable 3	7

## Sheet: Dataset S3
Dataset S3. Viral reads present in the sequencing data.
Dataset	Sample	QC reads	Viral reads	Viral load(per million)
Wuhan_lung	Wuhan-case-1	125143541	98	0.783
	Wuhan-case-2	80966067	58	0.716
	Wuhan-case-3	116684302	177	1.517
	Wuhan-case-4	98457872	4	0.041
	Wuhan-case-5	98219885	2	0.02
	Wuhan-case-6	96846671	0	0
	Wuhan-case-7	92083653	0	0
	Wuhan-case-8	89386301	0	0
	Wuhan-case-9	131771151	3	0.023
	Wuhan-control-1	89374832	0	0
	Wuhan-control-2	102219659	0	0
	Wuhan-control-3	121586165	0	0
	Wuhan-control-4	155521956	0	0
	Wuhan-control-5	87562663	0	0
	Wuhan-control-6	134710033	0	0
	Wuhan-control-7	87660532	0	0
	Wuhan-control-8	152367453	0	0
	Wuhan-control-9	145684164	0	0
	Wuhan-control-10	143971213	0	0
Wuhan_colon	Wuhan-case-1	89043985	0	0
	Wuhan-case-2	89664406	0	0
	Wuhan-case-3	85686131	478	5.578
	Wuhan-case-4	90970307	0	0
	Wuhan-case-5	94625302	0	0
	Wuhan-case-6	114711859	0	0
	Wuhan-case-7	89340668	0	0
	Wuhan-case-8	104144812	0	0
	Wuhan-case-9	80499819	0	0
	Wuhan-control-1	94082064	0	0
	Wuhan-control-2	92855820	0	0
	Wuhan-control-3	94300700	0	0
	Wuhan-control-4	81304011	0	0
	Wuhan-control-5	95800274	0	0
	Wuhan-control-6	89493198	0	0
	Wuhan-control-7	88920947	0	0
	Wuhan-control-8	89187600	0	0
	Wuhan-control-9	83217054	0	0
	Wuhan-control-10	90541989	0	0

## Sheet: Dataset 4
Dataset S4. Quality control report for RNAseq analysis of samples from Wuhan Cohort
Dataset	Sample	Reads after QC	Mapped reads	Intragenic Rate	Exonic Rate	Intronic Rate	Intergenic Rate	Split Reads	Expression Profiling Efficiency	Transcripts Detected	Genes Detected
Wuhan lung	Wuhan-case-1	125143541	112035256	0.958	0.447	0.511	0.037	3479634	0.447	134186	25636
	Wuhan-case-2	80966067	52491759	0.867	0.447	0.42	0.109	757185	0.447	68443	14864
	Wuhan-case-3	116684302	104494996	0.961	0.454	0.507	0.035	4366470	0.454	144353	27499
	Wuhan-case-4	98457872	85933106	0.938	0.362	0.576	0.056	2674426	0.362	129221	24800
	Wuhan-case-5	98219885	86504450	0.949	0.364	0.586	0.046	1972086	0.364	133965	26017
	Wuhan-case-6	96846671	83432239	0.938	0.365	0.573	0.056	2122900	0.365	124797	24292
	Wuhan-case-7	92083653	80367291	0.951	0.368	0.584	0.044	1967041	0.368	125570	24147
	Wuhan-case-8	89386301	73229423	0.916	0.527	0.39	0.077	2365419	0.527	118427	22086
	Wuhan-case-9	131771151	109971878	0.888	0.394	0.494	0.089	2438659	0.394	123547	24282
	Wuhan-control-1	89374832	81147661	0.94	0.341	0.599	0.057	2099803	0.341	144968	28301
	Wuhan-control-2	102219659	93838809	0.919	0.396	0.523	0.078	3129773	0.396	144620	27663
	Wuhan-control-3	121586165	109429847	0.935	0.314	0.621	0.062	2809150	0.314	149347	29312
	Wuhan-control-4	155521956	133975766	0.935	0.242	0.693	0.059	2329341	0.242	109846	22354
	Wuhan-control-5	87562663	80598357	0.944	0.368	0.576	0.053	2505949	0.368	146638	28168
	Wuhan-control-6	134710033	124118705	0.942	0.351	0.591	0.055	3749472	0.351	147121	28855
	Wuhan-control-7	87660532	80014631	0.942	0.369	0.572	0.055	2195695	0.369	144942	27991
	Wuhan-control-8	152367453	137727345	0.938	0.345	0.593	0.058	3401191	0.345	138468	27488
	Wuhan-control-9	145684164	131399414	0.941	0.313	0.629	0.055	2928536	0.313	125242	24856
	Wuhan-control-10	143971213	130454977	0.942	0.336	0.606	0.054	3528899	0.336	143047	28085
Wuhan colon	Wuhan-case-1	89043985	80132693	0.959	0.503	0.457	0.037	3785738	0.503	131265	24563
	Wuhan-case-2	89664406	40942846	0.954	0.504	0.45	0.041	1255144	0.504	103647	20464
	Wuhan-case-3	85686131	75800543	0.955	0.482	0.474	0.041	2858307	0.482	136348	25978
	Wuhan-case-4	90970307	79013041	0.958	0.496	0.462	0.038	2372743	0.496	129513	25314
	Wuhan-case-5	94625302	78676317	0.938	0.544	0.394	0.056	2419797	0.544	106366	20764
	Wuhan-case-6	114711859	80946963	0.901	0.574	0.328	0.091	2607904	0.574	81970	16773
	Wuhan-case-7	89340668	71448752	0.966	0.651	0.315	0.03	2098957	0.651	86456	17743
	Wuhan-case-8	104144812	85510389	0.929	0.432	0.497	0.066	2682872	0.432	112551	21693
	Wuhan-case-9	80499819	68980346	0.937	0.502	0.435	0.059	2653011	0.502	112075	21042
	Wuhan-control-1	94082064	85227586	0.959	0.503	0.456	0.038	3005646	0.503	148753	28369
	Wuhan-control-2	92855820	81313124	0.966	0.618	0.348	0.032	3641934	0.618	143342	27192
	Wuhan-control-3	94300700	85601896	0.956	0.495	0.461	0.041	3271044	0.495	149145	28462
	Wuhan-control-4	81304011	73740333	0.955	0.486	0.468	0.042	2691101	0.486	140259	27301
	Wuhan-control-5	95800274	85891381	0.958	0.528	0.43	0.04	3786021	0.528	149079	28797
	Wuhan-control-6	89493198	82455004	0.954	0.461	0.493	0.043	3993897	0.461	158203	30435
	Wuhan-control-7	88920947	79220904	0.959	0.503	0.456	0.037	2867948	0.503	141532	27422
	Wuhan-control-8	89187600	76500105	0.949	0.439	0.51	0.047	2642054	0.439	146553	28719
	Wuhan-control-9	83217054	74783201	0.956	0.476	0.48	0.041	2977903	0.476	147202	28160
	Wuhan-control-10	90541989	80725753	0.955	0.496	0.459	0.042	3536899	0.496	148735	28393
Mapped reads are those that were aligned.
All of the above rates are per mapped read.
Intragenic Rate refers to the fraction of reads that map within genes (within introns or exons).
Exonic Rate is the fraction mapping within exons.
Intronic Rate is the fraction mapping within introns.
Intergenic Rate is the fraction mapping in the genomic space between genes.
Split Reads is the number of reads spanning an exon exon junction.
Expression Profile Efficiency is the ratio of exon reads to total reads.
Transcripts/Genes Detected is the number of transcripts/Genes with at least 5 reads.

## Sheet: Dataset 5
Dataset S5. Upregulated DEGs involved in neutrophil activation, neutrophil mediated immunity, and NETs.
Pathway	Symbol	log2FoldChange	Pvalue	Padj	Name
NETs	ABRACL	1.85098	5.91e-06	0.000115282	ABRA C-terminal like
	ACTG1	1.04487	4.8e-08	2.18e-06	actin gamma 1
	ACTN1	1.46092	1.49e-10	1.6e-08	actinin alpha 1
	ADGRG3	2.11237	0.00120936	0.0085732	adhesion G protein-coupled receptor G3
	ALB	3.88366	0.00381244	0.0210611	albumin
	ALDOA	2.14283	0.000288553	0.0027548	aldolase, fructose-bisphosphate A
	AMPD3	1.0346	0.00576564	0.0289082	adenosine monophosphate deaminase 3
	ANLN	2.8989	7.08e-10	5.92e-08	anillin actin binding protein
	ANPEP	1.7832	1.56e-05	0.000256287	alanyl aminopeptidase, membrane
	ARG1	2.48496	0.000386658	0.003471	arginase 1
	BASP1	2.07665	3.61e-15	1.75e-12	brain abundant membrane attached signal protein 1
	CA1	1.41539	0.00109373	0.00790636	carbonic anhydrase 1
	CAPZA1	1.22679	3.38e-13	8.52e-11	capping actin protein of muscle Z-line subunit alpha 1
	CBX3	1.37279	4.67e-08	2.13e-06	chromobox 3
	CCL13	2.02031	0.000452177	0.00393654	C-C motif chemokine ligand 13
	CCL19	2.41552	0.00646157	0.0314654	C-C motif chemokine ligand 19
	CCL20	1.86109	0.00248047	0.0150846	C-C motif chemokine ligand 20
	CCL7	7.81286	2.76e-07	9.57e-06	C-C motif chemokine ligand 7
	CD177	5.65034	1.69e-11	2.42e-09	CD177 molecule
	CD63	1.01266	0.000253557	0.00249989	CD63 molecule
	CDA	2.19187	0.000824459	0.00632042	cytidine deaminase
	CDCA2	2.31737	0.0031148	0.0179572	cell division cycle associated 2
	CENPE	1.68757	0.000256687	0.00252329	centromere protein E
	CHI3L1	3.61479	1.26e-09	9.68e-08	chitinase 3 like 1
	CKAP4	1.9665	2.53e-13	6.71e-11	cytoskeleton associated protein 4
	CLEC4D	1.80648	0.00616698	0.0304288	C-type lectin domain family 4 member D
	CLEC5A	1.98047	6.55e-06	0.000126734	C-type lectin domain containing 5A
	CMTM6	1.06437	1.67e-07	6.35e-06	CKLF like MARVEL transmembrane domain containing 6
	CPD	1.49364	1.2e-11	1.81e-09	carboxypeptidase D
	CR1	2.33076	4.34e-10	3.94e-08	complement C3b/C4b receptor 1 (Knops blood group)
	CTSB	1.68233	7.64e-07	2.17e-05	cathepsin B
	CXCL1	2.832	1.76e-06	4.32e-05	C-X-C motif chemokine ligand 1
	CXCL10	1.68392	0.00713635	0.0338542	C-X-C motif chemokine ligand 10
	CXCL11	2.49969	0.00224949	0.0140171	C-X-C motif chemokine ligand 11
	CXCL5	2.455	0.000272107	0.00263632	C-X-C motif chemokine ligand 5
	CXCL6	3.95713	2.24e-06	5.25e-05	C-X-C motif chemokine ligand 6
	CXCL8	4.6395	1.81e-10	1.9e-08	C-X-C motif chemokine ligand 8
	CXCL9	2.23784	0.000235797	0.00235643	C-X-C motif chemokine ligand 9
	CXCR2	1.67335	0.00414952	0.022487	C-X-C motif chemokine receptor 2
	DDIT4	1.60745	0.00325184	0.0186187	DNA damage inducible transcript 4
	DEFA3	3.13544	0.00835515	0.0381315	defensin alpha 3
	DNAJC22	2.15806	0.0010786	0.00781799	DnaJ heat shock protein family (Hsp40) member C22
	DOK3	1.09233	0.0033618	0.0191171	docking protein 3
	ENO1	1.42279	4.15e-09	2.64e-07	enolase 1
	FBN1	1.07826	0.000247924	0.00245912	fibrillin 1
	FCAR	1.99854	0.000321678	0.00300821	Fc fragment of IgA receptor
	FKBP1A	1.32384	1.41e-09	1.06e-07	FKBP prolyl isomerase 1A
	FPR1	1.33627	0.000319753	0.00299484	formyl peptide receptor 1
	FPR2	1.23705	0.00312984	0.0180353	formyl peptide receptor 2
	FTH1	1.38042	6.39e-07	1.88e-05	ferritin heavy chain 1
	FTL	1.09386	0.000198523	0.00205327	ferritin light chain
	GAPDH	1.70525	3.06e-09	2.07e-07	glyceraldehyde-3-phosphate dehydrogenase
	GCA	1.36119	3.01e-08	1.47e-06	grancalcin
	GGCT	1.42835	9.06e-07	2.5e-05	gamma-glutamylcyclotransferase
	GLRX	1.2146	0.000615142	0.00502283	glutaredoxin
	GNPNAT1	1.23527	2.45e-12	4.57e-10	glucosamine-phosphate N-acetyltransferase 1
	GSTO1	1.21838	2.21e-05	0.000340574	glutathione S-transferase omega 1
	H3-3A	1.04259	8.66e-08	3.6e-06	H3.3 histone A
	H4C13	3.64261	0.000111063	0.00127572	H4 clustered histone 13
	H4C9	1.13459	0.00925797	0.0412842	H4 clustered histone 9
	HBA1	2.84525	5.11e-05	0.000676544	hemoglobin subunit alpha 1
	HBA2	2.39374	0.000203024	0.00209089	hemoglobin subunit alpha 2
	HBB	2.24101	0.00108737	0.00786847	hemoglobin subunit beta
	HBD	3.25215	0.00294867	0.0172232	hemoglobin subunit delta
	HPRT1	1.38728	2.03e-05	0.000318636	hypoxanthine phosphoribosyltransferase 1
	HSPA5	1.44282	2e-07	7.38e-06	heat shock protein family A (Hsp70) member 5
	HSPA8	1.25658	7.94e-07	2.24e-05	heat shock protein family A (Hsp70) member 8
	HSPB1	1.48387	3.69e-07	1.21e-05	heat shock protein family B (small) member 1
	HSPE1	2.45675	6.43e-14	2.16e-11	heat shock protein family E (Hsp10) member 1
	IDH1	1.20368	0.000370007	0.0033501	isocitrate dehydrogenase (NADP(+)) 1
	IGHG1	2.67532	0.000458258	0.00398232	immunoglobulin heavy constant gamma 1 (G1m marker)
	IL18RAP	1.95757	0.00156672	0.0105434	interleukin 18 receptor accessory protein
	IL1R1	1.05604	1e-06	2.73e-05	interleukin 1 receptor type 1
	ILF2	1.12066	3.34e-06	7.26e-05	interleukin enhancer binding factor 2
	ITGAM	1.37246	0.00193753	0.012468	integrin subunit alpha M
	ITGAV	1.34991	1.1e-10	1.26e-08	integrin subunit alpha V
	ITGAX	1.49752	0.000324826	0.00302596	integrin subunit alpha X
	ITGB2	1.11007	0.00296873	0.0173008	integrin subunit beta 2
	KRT17	4.22521	1.93e-09	1.38e-07	keratin 17
	KRT5	5.10899	1.59e-08	8.46e-07	keratin 5
	KRT6A	12.7819	3.54e-25	2.14e-21	keratin 6A
	LBP	5.43728	2.65e-05	0.000395001	lipopolysaccharide binding protein
	LCN2	3.80259	3.9e-11	5.05e-09	lipocalin 2
	LDHA	1.22292	2.54e-05	0.000382171	lactate dehydrogenase A
	LMNB1	2.24072	2.95e-09	2e-07	lamin B1
	LTF	3.52261	7.82e-06	0.000145956	lactotransferrin
	MAST1	2.76003	0.00091563	0.00687561	microtubule associated serine/threonine kinase 1
	MCMDC2	1.87618	0.000915979	0.00687609	minichromosome maintenance domain containing 2
	MGAM	2.50856	1.33e-07	5.23e-06	maltase-glucoamylase
	MGST1	1.43268	4.73e-05	0.00063449	microsomal glutathione S-transferase 1
	MKI67	2.38207	4.27e-06	8.92e-05	marker of proliferation Ki-67
	MMP2	1.71109	4.15e-07	1.33e-05	matrix metallopeptidase 2
	MMP8	6.49914	8.86e-06	0.000160918	matrix metallopeptidase 8
	MMP9	2.75856	0.00391276	0.0215073	matrix metallopeptidase 9
	MPO	3.27144	0.00206989	0.0131284	myeloperoxidase
	MPP1	1.5583	0.000130491	0.00145806	membrane palmitoylated protein 1
	MT2A	2.23215	9.02e-07	2.5e-05	metallothionein 2A
	NCF2	1.31953	0.000371307	0.00335688	neutrophil cytosolic factor 2
	NME2	1.93051	1.31e-06	3.37e-05	NME/NM23 nucleoside diphosphate kinase 2
	NUTF2	1.01991	1.94e-06	4.63e-05	nuclear transport factor 2
	OLFM4	7.84425	4.76e-05	0.000637181	olfactomedin 4
	PDCD5	1.08651	2.79e-05	0.000412685	programmed cell death 5
	PDIA6	1.11541	2.56e-05	0.000383548	protein disulfide isomerase family A member 6
	PF4	2.48133	0.00654433	0.0317661	platelet factor 4
neutrophil activation	PFKFB4	1.66411	0.00025721	0.00252741	6-phosphofructo-2-kinase/fructose-2,6-biphosphatase 4
	PFN1	1.35834	3.16e-11	4.18e-09	profilin 1
	PGD	1.39605	5.38e-06	0.000107613	phosphogluconate dehydrogenase
	PGLYRP1	2.7255	0.00425045	0.022921	peptidoglycan recognition protein 1
	PGM2	1.12472	3.16e-10	3.06e-08	phosphoglucomutase 2
	PHPT1	1.11682	0.00624949	0.0306982	phosphohistidine phosphatase 1
	PKM	1.39976	1.01e-12	2.07e-10	pyruvate kinase M1/2
	PKP1	2.47537	6.17e-05	0.000789849	plakophilin 1
	PLAU	1.58715	0.000211879	0.00216459	plasminogen activator, urokinase
	PLAUR	1.29903	0.00101599	0.00743994	plasminogen activator, urokinase receptor
	PLEK	2.00549	4.2e-05	0.000575735	pleckstrin
	POSTN	1.06352	0.00915342	0.0409031	periostin
	PPIB	1.73948	1.04e-09	8.3e-08	peptidylprolyl isomerase B
	PRDX1	1.17144	1.31e-06	3.36e-05	peroxiredoxin 1
	PSMA2	1.18024	2.14e-07	7.78e-06	proteasome 20S subunit alpha 2
	PTX3	5.17129	8.86e-11	1.04e-08	pentraxin 3
	PYGL	1.36024	0.00295712	0.0172578	glycogen phosphorylase L
	QPCT	2.08923	3.6e-07	1.19e-05	glutaminyl-peptide cyclotransferase
	RAB10	1.06032	1e-14	4.34e-12	RAB10, member RAS oncogene family
	RAP2C	1.02813	1.64e-06	4.06e-05	RAP2C, member of RAS oncogene family
	RHOG	1.12475	6.39e-06	0.000123963	ras homolog family member G
	RIPOR2	1.40676	0.000106107	0.00122695	RHO family interacting cell polarization regulator 2
	RNASE2	4.75764	1.67e-07	6.35e-06	ribonuclease A family member 2
	RPIA	1.22687	0.000189481	0.00198092	ribose 5-phosphate isomerase A
	RPS3	1.41795	7.12e-26	7.26e-22	ribosomal protein S3
	RPS6	1.03584	1.04e-12	2.12e-10	ribosomal protein S6
	S100A11	1.39332	1.61e-05	0.000262756	S100 calcium binding protein A11
	S100A12	5.22064	2.33e-09	1.62e-07	S100 calcium binding protein A12
	S100A8	4.17207	9.46e-19	1.53e-15	S100 calcium binding protein A8
	S100A9	3.18782	6.43e-14	2.16e-11	S100 calcium binding protein A9
	S100P	3.36178	2.65e-08	1.32e-06	S100 calcium binding protein P
	SAA1	3.31789	2.54e-06	5.83e-05	serum amyloid A1
	SELL	1.72912	4.25e-05	0.000580799	selectin L
	SERPINB3	5.57204	1.39e-07	5.44e-06	serpin family B member 3
	SET	1.23977	1.97e-08	1.02e-06	SET nuclear proto-oncogene
	SIGLEC5	1.71303	0.00235974	0.0145371	sialic acid binding Ig like lectin 5
	SKA1	3.4978	4.23e-07	1.35e-05	spindle and kinetochore associated complex subunit 1
	SLC11A1	1.16591	0.0101701	0.0443651	solute carrier family 11 member 1
	SLC27A2	1.86737	0.0092288	0.0411746	solute carrier family 27 member 2
	SLC2A3	1.83807	5.55e-05	0.000723955	solute carrier family 2 member 3
	SLC2A5	2.03358	0.00148627	0.0100956	solute carrier family 2 member 5
	SLC39A11	1.13193	0.0106352	0.0458711	solute carrier family 39 member 11
	SOD2	2.54295	8.06e-08	3.4e-06	superoxide dismutase 2
	ST6GALNAC3	1.13569	0.000806182	0.00621574	ST6 N-acetylgalactosaminide alpha-2,6-sialyltransferase 3
	STXBP2	1.18107	0.00432908	0.0232466	syntaxin binding protein 2
neutrophil migration	SURF4	1.03894	9.03e-09	5.2e-07	surfeit 4
	TALDO1	1.31819	5.51e-09	3.36e-07	transaldolase 1
	TCN1	3.59439	5.5e-06	0.00010929	transcobalamin 1
	THBS1	1.56166	0.000197429	0.0020437	thrombospondin 1
	TLR2	1.887	1.51e-08	8.05e-07	toll like receptor 2
	TNFAIP6	2.30018	0.000126832	0.00142639	TNF alpha induced protein 6
	TPI1	1.01242	0.0034031	0.0192749	triosephosphate isomerase 1
	TSTA3	1.94551	9.48e-05	0.00111634	tissue specific transplantation antigen P35B
	TXN	1.52295	7.11e-10	5.92e-08	thioredoxin
	TXNRD1	1.979	1.69e-09	1.24e-07	thioredoxin reductase 1
	VASP	1.1377	0.000265471	0.00258652	vasodilator stimulated phosphoprotein
	VNN1	1.50002	0.0034019	0.0192749	vanin 1
	VNN2	2.06133	6.57e-06	0.000126998	vanin 2
	YBX1	1.11328	9.02e-09	5.2e-07	Y-box binding protein 1

## Sheet: Dataset 6
Dataset S6. Upregulated DEGs involved in fibrosis and extracellular structure organization.
Pathway	Symbol	log2FoldChange	Pvalue	Padj	Name
Fibrosis	ACE2	2.21849	0.00680633	0.0326774	angiotensin I converting enzyme 2
	ACSL1	1.91628	4.77e-09	2.96e-07	acyl-CoA synthetase long chain family member 1
	ADAM12	2.76762	3.96e-15	1.84e-12	ADAM metallopeptidase domain 12
	ADAMDEC1	4.61081	4.63e-08	2.13e-06	ADAM like decysin 1
	ADAMTS14	2.71332	0.000808706	0.00623322	ADAM metallopeptidase with thrombospondin type 1 motif 14
	ADAMTS2	1.61028	4.85e-12	8.1e-10	ADAM metallopeptidase with thrombospondin type 1 motif 2
	ADAMTS5	1.35789	0.00246284	0.0150208	ADAM metallopeptidase with thrombospondin type 1 motif 5
	ADAMTS9	1.46884	0.00237903	0.0146209	ADAM metallopeptidase with thrombospondin type 1 motif 9
	ADGRG1	1.17007	0.000170469	0.00181485	adhesion G protein-coupled receptor G1
	ADGRL4	1.14685	1.37e-05	0.000230946	adhesion G protein-coupled receptor L4
	ADIPOQ	5.57009	3.7e-05	0.000519679	adiponectin, C1Q and collagen domain containing
	ADM	2.14737	1.41e-05	0.00023624	adrenomedullin
	AKR1C2	2.50755	2.4e-06	5.55e-05	aldo-keto reductase family 1 member C2
	ALB	3.88366	0.00381244	0.0210611	albumin
	APOB	1.48626	0.00288965	0.0169746	apolipoprotein B
	APOE	1.54722	0.000371639	0.00335863	apolipoprotein E
	ARG1	2.48496	0.000386658	0.003471	arginase 1
	BUB1B	2.40856	0.000134805	0.00149452	BUB1 mitotic checkpoint serine/threonine kinase B
	C1QTNF6	1.19104	0.0118068	0.0496218	C1q and TNF related 6
	CCL20	1.86109	0.00248047	0.0150846	C-C motif chemokine ligand 20
	CCL7	7.81286	2.76e-07	9.57e-06	C-C motif chemokine ligand 7
	CCR1	1.34978	1.34e-05	0.000227188	C-C motif chemokine receptor 1
	CD163	2.24129	9.93e-09	5.58e-07	CD163 molecule
	CD248	1.53578	0.00226728	0.0140936	CD248 molecule
	CDK1	1.81452	3.48e-06	7.5e-05	cyclin dependent kinase 1
	CEACAM5	2.60226	5.71e-05	0.000739404	CEA cell adhesion molecule 5
	CENPE	1.68757	0.000256687	0.00252329	centromere protein E
	CENPX	1.40034	0.000717775	0.00567328	centromere protein X
	CFB	3.63157	0.00378211	0.0209385	complement factor B
	CHI3L1	3.61479	1.26e-09	9.68e-08	chitinase 3 like 1
	CIB1	1.347	0.00208331	0.0131921	calcium and integrin binding 1
	CILP	3.8634	2.1e-09	1.49e-07	cartilage intermediate layer protein
	CISD1	1.16428	1.22e-05	0.000209455	CDGSH iron sulfur domain 1
	CLCA2	2.6006	0.000625128	0.00508938	chloride channel accessory 2
	CLDN1	2.3004	6.75e-06	0.000129485	claudin 1
	COL10A1	1.2198	0.00129471	0.00904838	collagen type X alpha 1 chain
	COL11A1	3.3712	8.84e-06	0.000160918	collagen type XI alpha 1 chain
	COL15A1	2.55761	1.84e-12	3.5e-10	collagen type XV alpha 1 chain
	COL16A1	1.3063	4.62e-05	0.000622191	collagen type XVI alpha 1 chain
	COL1A1	4.302	9.38e-17	7.32e-14	collagen type I alpha 1 chain
	COL1A2	2.41582	1.68e-10	1.78e-08	collagen type I alpha 2 chain
	COL3A1	4.18324	2.42e-18	3.45e-15	collagen type III alpha 1 chain
	COL4A1	1.51072	5.44e-07	1.66e-05	collagen type IV alpha 1 chain
	COL5A1	2.53877	1.52e-13	4.37e-11	collagen type V alpha 1 chain
	COL5A2	2.60205	1.35e-13	3.93e-11	collagen type V alpha 2 chain
	COL6A1	1.33103	8e-07	2.25e-05	collagen type VI alpha 1 chain
	COL6A3	1.69268	4.82e-12	8.1e-10	collagen type VI alpha 3 chain
	COLGALT1	1.20464	3.67e-08	1.73e-06	collagen beta(1-O)galactosyltransferase 1
	COMP	2.93542	0.00201472	0.0128485	cartilage oligomeric matrix protein
	CRLF1	2.43189	0.000518413	0.0043977	cytokine receptor like factor 1
	CTHRC1	2.09037	7.06e-05	0.000880218	collagen triple helix repeat containing 1
	CTSB	1.68233	7.64e-07	2.17e-05	cathepsin B
	CTSK	1.21921	0.00725513	0.034288	cathepsin K
	CTSL	1.90858	6.26e-07	1.85e-05	cathepsin L
	CXCL1	2.832	1.76e-06	4.32e-05	C-X-C motif chemokine ligand 1
	CXCL10	1.68392	0.00713635	0.0338542	C-X-C motif chemokine ligand 10
	CXCL11	2.49969	0.00224949	0.0140171	C-X-C motif chemokine ligand 11
	CXCL5	2.455	0.000272107	0.00263632	C-X-C motif chemokine ligand 5
	CXCL6	3.95713	2.24e-06	5.25e-05	C-X-C motif chemokine ligand 6
	CXCL8	4.6395	1.81e-10	1.9e-08	C-X-C motif chemokine ligand 8
	CXCL9	2.23784	0.000235797	0.00235643	C-X-C motif chemokine ligand 9
	CXCR2	1.67335	0.00414952	0.022487	C-X-C motif chemokine receptor 2
	CYP1B1	2.99784	3.21e-17	3.23e-14	cytochrome P450 family 1 subfamily B member 1
	DGAT2	2.95372	1.37e-06	3.47e-05	diacylglycerol O-acyltransferase 2
	DKC1	1.3642	0.00019224	0.00200049	dyskerin pseudouridine synthase 1
	DKK1	2.50546	2.29e-05	0.000351487	dickkopf WNT signaling pathway inhibitor 1
	DMP1	2.574	0.00222104	0.0138898	dentin matrix acidic phosphoprotein 1
	DOK5	1.71718	0.0116743	0.0492749	docking protein 5
	ECE1	1.00774	7e-05	0.000875812	endothelin converting enzyme 1
	ELOVL6	1.3783	2.85e-06	6.41e-05	ELOVL fatty acid elongase 6
	EMILIN1	1.6265	5.19e-07	1.59e-05	elastin microfibril interfacer 1
	ENO1	1.42279	4.15e-09	2.64e-07	enolase 1
	EPHB2	1.58478	0.00107001	0.00777203	EPH receptor B2
	ERN2	2.27209	0.00778379	0.0361095	endoplasmic reticulum to nucleus signaling 2
	F8	1.74674	0.00138176	0.00952797	coagulation factor VIII
	FABP1	8.15895	0.000595634	0.00490658	fatty acid binding protein 1
	FAM111B	2.41211	0.000229155	0.00230316	family with sequence similarity 111 member B
	FAP	2.44618	6.86e-06	0.000131175	fibroblast activation protein alpha
	FBLIM1	1.06811	0.000116654	0.00133048	filamin binding LIM protein 1
	FBN1	1.07826	0.000247924	0.00245912	fibrillin 1
	FBN2	2.05407	8.64e-05	0.00103971	fibrillin 2
	FBXO32	1.9014	0.000336336	0.00311519	F-box protein 32
	FERMT1	2.02756	0.000268739	0.00261206	fermitin family member 1
	FGF5	2.93335	0.000305041	0.00288271	fibroblast growth factor 5
	FGF7	2.06119	2.12e-07	7.71e-06	fibroblast growth factor 7
	FKBP10	1.76253	2.31e-07	8.29e-06	FKBP prolyl isomerase 10
	FOXC2	1.71867	0.00283209	0.0166932	forkhead box C2
	FURIN	1.13141	9.49e-05	0.00111636	furin, paired basic amino acid cleaving enzyme
	GCLM	1.33258	6.7e-05	0.000844912	glutamate-cysteine ligase modifier subunit
	GDF15	2.57409	2e-05	0.000314912	growth differentiation factor 15
	GGPS1	1.15858	0.00191148	0.012343	geranylgeranyl diphosphate synthase 1
	GPC1	1.30772	0.00447179	0.0238122	glypican 1
	GPC6	1.27021	0.000339139	0.00313516	glypican 6
	GPRC5B	1.44798	0.00593953	0.0296022	G protein-coupled receptor class C group 5 member B
	GREM1	2.82163	4.16e-06	8.76e-05	gremlin 1, DAN family BMP antagonist
	HAND2	8.30209	0.000165076	0.00177091	heart and neural crest derivatives expressed 2
	HBB	2.24101	0.00108737	0.00786847	hemoglobin subunit beta
	HBD	3.25215	0.00294867	0.0172232	hypophosphatemic bone disease
	HIF1A	2.08701	6.55e-13	1.44e-10	hypoxia inducible factor 1 subunit alpha
	HMOX1	2.53097	1.4e-06	3.53e-05	heme oxygenase 1
	HNRNPF	1.04653	4.02e-13	9.73e-11	heterogeneous nuclear ribonucleoprotein F
	HSPB1	1.48387	3.69e-07	1.21e-05	heat shock protein family B (small) member 1
	HSPD1	1.4832	2.04e-09	1.45e-07	heat shock protein family D (Hsp60) member 1
	IBSP	4.70824	9.2e-05	0.00108882	integrin binding sialoprotein
	IFNGR2	1.11535	1.92e-06	4.6e-05	interferon gamma receptor 2
	IGF1	1.73635	0.000223655	0.00225913	insulin like growth factor 1
	IGFBP5	1.20186	0.00641669	0.0313098	insulin like growth factor binding protein 5
	IL18R1	1.32637	0.000235552	0.00235572	interleukin 18 receptor 1
	IL1R1	1.05604	1e-06	2.73e-05	interleukin 1 receptor type 1
	IRAK3	1.00653	1.83e-06	4.44e-05	interleukin 1 receptor associated kinase 3
	ITGA2	1.20934	0.00269888	0.0161041	integrin subunit alpha 2
	ITGA7	1.67274	3.21e-05	0.000463614	integrin subunit alpha 7
	ITGAM	1.37246	0.00193753	0.012468	integrin subunit alpha M
	ITGAV	1.34991	1.1e-10	1.26e-08	integrin subunit alpha V
	ITGAX	1.49752	0.000324826	0.00302596	integrin subunit alpha X
	ITGB2	1.11007	0.00296873	0.0173008	integrin subunit beta 2
	ITGB8	1.07302	0.00791507	0.0365783	integrin subunit beta 8
	KRT17	4.22521	1.93e-09	1.38e-07	keratin 17
	L1CAM	3.18888	0.00284788	0.0167822	L1 cell adhesion molecule
	LAMA1	2.02311	0.00185227	0.012041	laminin subunit alpha 1
	LBP	5.43728	2.65e-05	0.000395001	lipopolysaccharide binding protein
	LCN2	3.80259	3.9e-11	5.05e-09	lipocalin 2
	LDHA	1.22292	2.54e-05	0.000382171	lactate dehydrogenase A
	LEP	3.2955	0.00155394	0.010473	leptin
	LIMK1	1.25466	0.0115924	0.0490316	LIM domain kinase 1
	LIPG	3.93603	1.01e-06	2.75e-05	lipase G, endothelial type
	LMAN1	1.1603	1.24e-10	1.39e-08	lectin, mannose binding 1
	LOX	1.47066	7.65e-06	0.000143057	lysyl oxidase
	LOXL1	1.14111	0.00682125	0.0327295	lysyl oxidase like 1
	LOXL2	1.22243	0.0112398	0.0479004	lysyl oxidase like 2
	LPAR1	1.19742	2.46e-06	5.66e-05	lysophosphatidic acid receptor 1
	LPAR2	1.23537	0.00683728	0.0327761	lysophosphatidic acid receptor 2
	LRRC15	2.54133	0.000763928	0.0059583	leucine rich repeat containing 15
	LTF	3.52261	7.82e-06	0.000145956	lactotransferrin
	MCM2	2.31166	0.000252071	0.00249005	minichromosome maintenance complex component 2
	MFAP2	1.73458	0.00492752	0.0256795	microfibril associated protein 2
	MGAM	2.50856	1.33e-07	5.23e-06	maltase-glucoamylase
	MMP1	4.53251	5.88e-13	1.34e-10	matrix metallopeptidase 1
	MMP10	5.32203	1.63e-06	4.03e-05	matrix metallopeptidase 10
	MMP11	1.59404	0.0103952	0.0450869	matrix metallopeptidase 11
	MMP12	1.81056	0.000534539	0.00450136	matrix metallopeptidase 12
	MMP14	1.8472	2.15e-11	3e-09	matrix metallopeptidase 14
	MMP17	3.36355	0.00699224	0.0333319	matrix metallopeptidase 17
	MMP2	1.71109	4.15e-07	1.33e-05	matrix metallopeptidase 2
	MMP3	2.30525	0.00851662	0.0386715	matrix metallopeptidase 3
	MMP7	3.75811	6.55e-11	8.09e-09	matrix metallopeptidase 7
	MMP8	6.49914	8.86e-06	0.000160918	matrix metallopeptidase 8
	MMP9	2.75856	0.00391276	0.0215073	matrix metallopeptidase 9
	MPO	3.27144	0.00206989	0.0131284	myeloperoxidase
	MS4A1	2.29818	0.00376023	0.0208536	membrane spanning 4-domains A1
	MSX2	3.88195	3.53e-07	1.17e-05	msh homeobox 2
	MUC5B	2.737	0.00138632	0.00955075	mucin 5B, oligomeric mucus/gel-forming
	NAMPT	1.82888	4.02e-05	0.000554555	nicotinamide phosphoribosyltransferase
	NFKB2	1.29446	0.00358327	0.0200792	nuclear factor kappa B subunit 2
	NFKBIB	1.32918	0.00143758	0.00985063	NFKB inhibitor beta
	NGFR	3.49506	2.38e-06	5.52e-05	nerve growth factor receptor
	NR1D1	1.8302	0.00394821	0.0216432	nuclear receptor subfamily 1 group D member 1
	P3H1	1.09144	0.0044927	0.0238919	prolyl 3-hydroxylase 1
	P4HA3	2.04796	3.59e-05	0.000507581	prolyl 4-hydroxylase subunit alpha 3
	PAPPA	1.51887	6.43e-05	0.000815754	pappalysin 1
	PCNA	1.16261	3.21e-06	7.07e-05	proliferating cell nuclear antigen
	PCOLCE	1.49553	0.00372975	0.0207273	procollagen C-endopeptidase enhancer
	PDGFRA	1.05942	5.63e-05	0.000731708	platelet derived growth factor receptor alpha
	PF4	2.48133	0.00654433	0.0317661	platelet factor 4
	PFN1	1.35834	3.16e-11	4.18e-09	profilin 1
	PHB	1.72731	0.000191934	0.00200049	prohibitin
	PI15	5.93943	8.12e-16	4.79e-13	peptidase inhibitor 15
	PKM	1.39976	1.01e-12	2.07e-10	pyruvate kinase M1/2
	PLA2G2A	4.59407	7.58e-12	1.23e-09	phospholipase A2 group IIA
	PLIN1	3.3376	0.000879977	0.00666162	perilipin 1
	PLIN2	2.00102	7.44e-05	0.000921062	perilipin 2
	PLOD2	1.85351	3.06e-14	1.2e-11	procollagen-lysine,2-oxoglutarate 5-dioxygenase 2
	PLSCR1	1.08908	9.78e-08	4e-06	phospholipid scramblase 1
	PLTP	1.82112	9.99e-05	0.00116588	phospholipid transfer protein
	POSTN	1.06352	0.00915342	0.0409031	periostin
	PRRX1	1.7678	9.31e-09	5.32e-07	paired related homeobox 1
	PTPRZ1	1.18342	0.00266516	0.015954	protein tyrosine phosphatase receptor type Z1
	PTTG1	2.38117	0.000605281	0.00496349	PTTG1 regulator of sister chromatid separation, securin
	PTX3	5.17129	8.86e-11	1.04e-08	pentraxin 3
	RARRES1	1.79556	3.61e-10	3.42e-08	retinoic acid receptor responder 1
	RGS10	1.32331	0.000133889	0.00148573	regulator of G protein signaling 10
	ROR2	1.76268	0.000130478	0.00145806	receptor tyrosine kinase like orphan receptor 2
	S100A2	4.62396	2.02e-11	2.85e-09	S100 calcium binding protein A2
	S100A8	4.17207	9.46e-19	1.53e-15	S100 calcium binding protein A8
	S100A9	3.18782	6.43e-14	2.16e-11	S100 calcium binding protein A9
	SELE	1.64785	0.0103783	0.0450295	selectin E
	SELL	1.72912	4.25e-05	0.000580799	selectin L
	SERAC1	1.10875	0.00081538	0.00627267	serine active site containing 1
	SERPINB5	3.48294	2.76e-05	0.000408714	serpin family B member 5
Extracellular Structure Organization	SERPINE1	3.94832	3.55e-11	4.64e-09	serpin family E member 1
	SERPINE2	5.07382	1.83e-16	1.37e-13	serpin family E member 2
	SERPINF1	1.50731	1.17e-08	6.47e-07	serpin family F member 1
	SERPINH1	2.13839	3.17e-12	5.64e-10	serpin family H member 1
	SESN2	1.68535	0.000999491	0.00737041	sestrin 2
	SH3PXD2B	1.01277	0.000629621	0.00511861	SH3 and PX domains 2B
	SLC11A1	1.16591	0.0101701	0.0443651	solute carrier family 11 member 1
	SLC2A1	1.27185	0.000894469	0.00674811	solute carrier family 2 member 1
	SLC6A6	1.00022	0.00773322	0.0359438	solute carrier family 6 member 6
	SPOCK1	2.9789	1.5e-09	1.13e-07	SPARC (osteonectin), cwcv and kazal like domains proteoglycan 1
	SPP1	5.63972	1.83e-15	9.62e-13	secreted phosphoprotein 1
	SRPX	2.00664	1.06e-09	8.35e-08	sushi repeat containing protein X-linked
	SRXN1	2.06681	9.51e-05	0.0011171	sulfiredoxin 1
	STMN2	3.7932	0.00477176	0.0250078	stathmin 2
	SULF1	1.61277	2.3e-05	0.000353724	sulfatase 1
	SULF2	1.03031	0.00250662	0.0152043	sulfatase 2
	SULT1E1	2.57673	0.00698717	0.0333257	sulfotransferase family 1E member 1
	TBX18	2.16503	0.00808862	0.0371841	T-box transcription factor 18
	TGFBI	1.41953	5.25e-05	0.00069301	transforming growth factor beta induced
	THBS1	1.56166	0.000197429	0.0020437	thrombospondin 1
	THBS2	2.85387	1.16e-13	3.56e-11	thrombospondin 2
	THY1	1.5889	0.00366695	0.0204724	Thy-1 cell surface antigen
	TIMP1	4.29059	9.65e-18	1.17e-14	TIMP metallopeptidase inhibitor 1
	TLR2	1.887	1.51e-08	8.05e-07	toll like receptor 2
	TMEM38B	2.41767	2.37e-09	1.63e-07	transmembrane protein 38B
	TNC	2.53769	1.82e-06	4.41e-05	tenascin C
	TNFAIP6	2.30018	0.000126832	0.00142639	TNF alpha induced protein 6
	TNFRSF11B	1.5656	0.0019277	0.0124179	TNF receptor superfamily member 11b
	TNFSF15	1.86277	0.00285916	0.0168363	TNF superfamily member 15
Collagen Containing Extracellular Matrix	TOP2A	3.64871	6e-14	2.13e-11	DNA topoisomerase II alpha
	TRIB3	2.14576	0.0037548	0.0208426	tribbles pseudokinase 3
	TRPA1	1.22586	0.0016943	0.0111945	transient receptor potential cation channel subfamily A member 1
	TRPM6	1.84826	0.00125968	0.00886241	transient receptor potential cation channel subfamily M member 6
	TWIST1	3.81683	0.000913151	0.00686338	twist family bHLH transcription factor 1
	TXN	1.52295	7.11e-10	5.92e-08	thioredoxin
	UCHL1	2.22672	0.000685405	0.00546562	ubiquitin C-terminal hydrolase L1
	UGT1A1	3.7941	0.00331376	0.0189106	UDP glucuronosyltransferase family 1 member A1
	VCAN	2.08933	2.9e-11	3.9e-09	versican
	VTN	2.27743	0.0112487	0.0479275	vitronectin
	WFDC2	1.2457	0.00180091	0.0117716	WAP four-disulfide core domain 2
	YBX1	1.11328	9.02e-09	5.2e-07	Y-box binding protein 1
Extracellular Matrix Binding	ZNF267	1.16212	2.03e-07	7.48e-06	zinc finger protein 267

## Sheet: Dataset 7
Dataset S7. DESeq2 results for genes identified in a CRISPR screen.
Note: genes highlighted in red and blue represent those genes up- and downregulated, respectively.
Symbol	log2FoldChange	Pvalue	Padj	GeneName
CST6	-2.70354	2.40318e-05	0.000365108	cystatin E/M
XRCC3	-1.29015	0.00913109	0.0408334	X-ray repair cross complementing 3
KAT14	-1.25231	0.000170186	0.00181446	lysine acetyltransferase 14
ZFHX3	-1.10371	4.38748e-13	1.05134e-10	zinc finger homeobox 3
ZNF250	-1.09595	6.67791e-06	0.000128473	zinc finger protein 250
SMARCB1	-1.05123	0.000789667	0.00610787	SWI/SNF related, matrix associated, actin dependent regulator of chromatin, subfamily b, member 1
LDB1	-0.932102	1.04498e-07	4.22918e-06	LIM domain binding 1
CTSV	-0.69421	0.383151	0.569315	cathepsin V
ZPR1	-0.637915	0.0625612	0.166276	ZPR1 zinc finger
GEMIN8	-0.620424	0.0785889	0.19574	gem nuclear organelle associated protein 8
GZF1	-0.579339	0.0979335	0.227596	GDNF inducible zinc finger protein 1
ERCC3	-0.56747	0.0165423	0.0638835	ERCC excision repair 3, TFIIH core complex helicase subunit
GEMIN4	-0.544813	0.163879	0.32415	gem nuclear organelle associated protein 4
SMAD3	-0.498215	0.0285512	0.0950547	SMAD family member 3
EIF3F	-0.461089	0.0316789	0.102694	eukaryotic translation initiation factor 3 subunit F
SMARCA2	-0.455498	0.00944541	0.0418601	SWI/SNF related, matrix associated, actin dependent regulator of chromatin, subfamily a, member 2
SMARCC2	-0.424874	0.0097668	0.042983	SWI/SNF related, matrix associated, actin dependent regulator of chromatin subfamily c member 2
CREBBP	-0.365154	0.0332686	0.106419	CREB binding protein
MMS19	-0.345019	0.118669	0.260667	MMS19 homolog, cytosolic iron-sulfur assembly component
PIAS1	-0.277716	0.103016	0.236165	protein inhibitor of activated STAT 1
DPF2	-0.262407	0.232306	0.409373	double PHD fingers 2
BPTF	-0.238695	0.236337	0.413963	bromodomain PHD finger transcription factor
ARID1A	-0.159955	0.418042	0.601817	AT-rich interaction domain 1A
CCNH	-0.152507	0.601263	0.752765	cyclin H
POP5	-0.125444	0.686751	0.814703	POP5 homolog, ribonuclease P/MRP subunit
KDM6A	-0.124018	0.544728	0.708946	lysine demethylase 6A
MED16	-0.101647	0.777428	0.872912	mediator complex subunit 16
RAD54L2	-0.0954464	0.568329	0.726455	RAD54 like 2
GEMIN7	-0.0858931	0.935605	0.966474	gem nuclear organelle associated protein 7
SH3YL1	-0.0812842	0.748288	0.854089	SH3 and SYLF domain containing 1
LGMN	-0.0742595	0.795484	0.884287	legumain
SMARCD2	-0.0579486	0.889009	0.941663	SWI/SNF related, matrix associated, actin dependent regulator of chromatin, subfamily d, member 2
SMAD4	-0.0440968	0.770747	0.868418	SMAD family member 4
PHIP	-0.0425955	0.771058	0.868606	pleckstrin homology domain interacting protein
SMARCA5	-0.00770341	0.958471	0.978236	SWI/SNF related, matrix associated, actin dependent regulator of chromatin, subfamily a, member 5
ERCC2	0.00437614	0.989155	0.994331	ERCC excision repair 2, TFIIH core complex helicase subunit
TGFB1	0.00622557	0.982707	0.991263	transforming growth factor beta 1
KDM1A	0.0289412	0.875176	0.933513	lysine demethylase 1A
MCTS1	0.0440478	0.835626	0.910532	MCTS1 re-initiation and release factor
ARID1B	0.0442946	0.806442	0.891658	AT-rich interaction domain 1B
CABIN1	0.0481805	0.86067	0.925487	calcineurin binding protein 1
RBBP4	0.0566349	0.667125	0.801001	RB binding protein 4, chromatin remodeling factor
EIF2AK4	0.0587027	0.67208	0.804594	eukaryotic translation initiation factor 2 alpha kinase 4
PSME3	0.0626934	0.800957	0.887915	proteasome activator subunit 3
GEMIN5	0.0824205	0.753771	0.857746	gem nuclear organelle associated protein 5
DYRK1A	0.0897984	0.57938	0.735801	dual specificity tyrosine phosphorylation regulated kinase 1A
SPTY2D1	0.108444	0.566358	0.725469	SPT2 chromatin protein domain containing 1
NDOR1	0.131899	0.849865	0.919018	NADPH dependent diflavin oxidoreductase 1
SMARCC1	0.149335	0.468254	0.646715	SWI/SNF related, matrix associated, actin dependent regulator of chromatin subfamily c member 1
SMARCA1	0.168791	0.356039	0.542008	SWI/SNF related, matrix associated, actin dependent regulator of chromatin, subfamily a, member 1
HIRA	0.174372	0.756595	0.859235	histone cell cycle regulator
DDX42	0.174721	0.287046	0.471085	DEAD-box helicase 42
SMARCA4	0.176888	0.454016	0.633722	SWI/SNF related, matrix associated, actin dependent regulator of chromatin, subfamily a, member 4
RUNX3	0.209412	0.661122	0.796203	RUNX family transcription factor 3
SMARCD1	0.214836	0.386089	0.571996	SWI/SNF related, matrix associated, actin dependent regulator of chromatin, subfamily d, member 1
RYBP	0.243054	0.481841	0.657652	RING1 and YY1 binding protein
SMARCE1	0.265696	0.232492	0.409451	SWI/SNF related, matrix associated, actin dependent regulator of chromatin, subfamily e, member 1
TRIP12	0.282435	0.00145727	0.00995733	thyroid hormone receptor interactor 12
EIF2D	0.310896	0.379441	0.565879	eukaryotic translation initiation factor 2D
GTF2H1	0.323096	0.0170369	0.0653449	general transcription factor IIH subunit 1
EMSY	0.33354	0.0448431	0.13179	EMSY transcriptional repressor, BRCA2 interacting
PCBP2	0.359423	0.0159902	0.062216	poly(rC) binding protein 2
JMJD6	0.374007	0.0599194	0.161579	jumonji domain containing 6, arginine demethylase and lysine hydroxylase
EIF3L	0.380334	0.149342	0.304445	eukaryotic translation initiation factor 3 subunit L
MNAT1	0.393487	0.0374508	0.116025	MNAT1 component of CDK activating kinase
SERTAD4	0.405169	0.422149	0.60556	SERTA domain containing 4
PTBP1	0.406054	0.123128	0.267235	polypyrimidine tract binding protein 1
PIAS2	0.440532	0.000378275	0.00340969	protein inhibitor of activated STAT 2
EIF3G	0.462475	0.066138	0.173177	eukaryotic translation initiation factor 3 subunit G
HMGB1	0.463558	0.00159938	0.0107017	high mobility group box 1
ZMYM2	0.466347	0.00022155	0.0022435	zinc finger MYM-type containing 2
NONO	0.473226	0.0104435	0.0452719	non-POU domain containing octamer binding
CDK7	0.512468	0.184905	0.351924	cyclin dependent kinase 7
DDX20	0.538919	0.0770994	0.193143	DEAD-box helicase 20
HMGXB4	0.634421	0.0550368	0.152072	HMG-box containing 4
EIF3B	0.641352	0.000938148	0.00700341	eukaryotic translation initiation factor 3 subunit B
TP53	0.655619	1.06972e-06	2.87483e-05	tumor protein p53
DENR	0.688018	0.00770323	0.035857	density regulated re-initiation and release factor
SMG5	0.711518	0.0495124	0.141292	SMG5 nonsense mediated mRNA decay factor
GTF2H3	0.713708	0.00102271	0.00748459	general transcription factor IIH subunit 3
TIMM10	0.738061	0.28158	0.465206	translocase of inner mitochondrial membrane 10
UBXN7	0.751174	0.00366808	0.0204739	UBX domain protein 7
EIF3D	0.751271	0.00364041	0.0203425	eukaryotic translation initiation factor 3 subunit D
CDKN1A	0.772786	0.0328688	0.105447	cyclin dependent kinase inhibitor 1A
EIF3A	0.773178	0.0039042	0.02147	eukaryotic translation initiation factor 3 subunit A
KCNG4	0.780112	0.582582	NA	potassium voltage-gated channel modifier subfamily G member 4
ACTL6A	0.802406	0.00231469	0.014334	actin like 6A
TAF13	0.815293	0.00480433	0.0251513	TATA-box binding protein associated factor 13
CSTA	0.854482	0.0222754	0.0791759	cystatin A
TRAF3	0.859377	2.92988e-05	0.000431058	TNF receptor associated factor 3
ADAT2	0.897115	0.0247968	0.0857578	adenosine deaminase tRNA specific 2
SSB	0.992747	4.15719e-09	2.64074e-07	small RNA binding exonuclease protection factor La
OSBPL8	0.994171	2.91804e-09	1.98378e-07	oxysterol binding protein like 8
GEMIN2	1.02847	0.0242672	0.0844814	gem nuclear organelle associated protein 2
STRAP	1.07055	5.27726e-06	0.000105729	serine/threonine kinase receptor associated protein
GEMIN6	1.27009	0.00172596	0.0113572	gem nuclear organelle associated protein 6
GTF2H2	1.4797	0.000872876	0.00662236	general transcription factor IIH subunit 2
CTSB	1.68233	7.64384e-07	2.16623e-05	cathepsin B
CTSL	1.90858	6.25546e-07	1.85306e-05	cathepsin L
ACE2	2.21849	0.00680633	0.0326774	angiotensin I converting enzyme 2
SERPINB13	5.75629	4.30945e-08	1.99937e-06	serpin family B member 13
GTF2H4	NA	NA	NA	general transcription factor IIH subunit 4
LOC103226512	NA	NA	NA	NA
LOC103244676	NA	NA	NA	NA

## Sheet: Dataset 8
Dataset S8. DESeq2 results for genes identified via interactome studies.
Note: genes highlighted in red and blue represent those genes up- and downregulated, respectively.
Symbol	log2FoldChange	Pvalue	Padj	GeneName
THTPA	-2.34487	0.0425617	0.127121	thiamine triphosphatase
WFS1	-1.60942	1.82884e-11	2.60362e-09	wolframin ER transmembrane glycoprotein
PCNT	-1.24203	5.9587e-10	5.13211e-08	pericentrin
COQ8B	-1.20093	0.00451617	0.0239796	coenzyme Q8B
NGDN	-1.15028	0.00522519	0.0268151	neuroguidin
SUN2	-1.04818	0.00628297	0.0308152	Sad1 and UNC84 domain containing 2
CEP250	-0.994494	0.00281869	0.0166385	centrosomal protein 250
NINL	-0.921178	0.00714708	0.0338898	ninein like
MTARC1	-0.863371	0.0259269	0.0884775	Mitochondrial Amidoxime Reducing Component 1
SLC44A2	-0.834272	0.000519813	0.00440576	solute carrier family 44 member 2
TLE1	-0.810164	0.000648539	0.00524071	TLE family member 1, transcriptional corepressor
RETREG3	-0.793371	5.04617e-07	1.55974e-05	reticulophagy regulator family member 3
FBXL12	-0.791779	0.00593745	0.029598	F-box and leucine rich repeat protein 12
NLRX1	-0.790401	0.0955885	0.224074	NLR family member X1
TBKBP1	-0.765237	0.0968327	0.225906	TBK1 binding protein 1
TAPT1	-0.737274	1.25577e-05	0.000214634	transmembrane anterior posterior transformation 1
AASS	-0.723395	0.00254936	0.0154057	aminoadipate-semialdehyde synthase
GORASP1	-0.720096	0.0601021	0.161853	golgi reassembly stacking protein 1
PLEKHA5	-0.713596	0.000556763	0.00464488	pleckstrin homology domain containing A5
CEP68	-0.685728	0.00968885	0.0427186	centrosomal protein 68
FYCO1	-0.679059	0.000418862	0.00370017	FYVE and coiled-coil domain containing 1
SLC25A21	-0.656406	0.169917	0.331908	solute carrier family 25 member 21
AKAP8L	-0.644709	0.0914487	0.217488	A-kinase anchoring protein 8 like
GPAA1	-0.63398	0.109235	0.246221	glycosylphosphatidylinositol anchor attachment 1
MOV10	-0.631136	0.075234	0.189806	Mov10 RISC complex RNA helicase
PRRC2B	-0.60375	0.00168884	0.0111676	proline rich coiled-coil 2B
TYSND1	-0.603449	0.243645	0.422198	trypsin domain containing 1
FBLN5	-0.597912	0.0275269	0.0924986	fibulin 5
MEPCE	-0.581527	0.0837421	0.204493	methylphosphate capping enzyme
AKAP9	-0.56599	0.000319498	0.00299361	A-kinase anchoring protein 9
PUSL1	-0.560031	0.430674	0.612609	pseudouridine synthase like 1
ECSIT	-0.545974	0.091193	0.217096	ECSIT signaling integrator
CEP112	-0.53265	0.0122308	0.0509156	centrosomal protein 112
EXOSC8	-0.528032	0.221258	0.39704	exosome component 8
ERMP1	-0.519336	0.0501762	0.14262	endoplasmic reticulum metallopeptidase 1
USP54	-0.515232	0.0898786	0.214879	ubiquitin specific peptidase 54
RNF41	-0.505275	0.0592079	0.160149	ring finger protein 41
RIPK1	-0.501781	0.178902	0.343961	receptor interacting serine/threonine kinase 1
NUP210	-0.472069	0.208211	0.381842	nucleoporin 210
EMC1	-0.464391	0.0128465	0.0528402	ER membrane protein complex subunit 1
ALG11	-0.440982	0.0483033	0.138742	ALG11 alpha-1,2-mannosyltransferase
CDK5RAP2	-0.43069	0.0317807	0.102897	CDK5 regulatory subunit associated protein 2
ANO6	-0.422259	0.0424545	0.126834	anoctamin 6
VPS11	-0.407347	0.104993	0.239338	VPS11 core subunit of CORVET and HOPS complexes
PVR	-0.390536	0.193119	0.362399	PVR cell adhesion molecule
SCAP	-0.36972	0.249044	0.428703	SREBF chaperone
BCS1L	-0.367823	0.519848	0.688641	BCS1 homolog, ubiquinol-cytochrome c reductase complex chaperone
CSNK2B	-0.364274	0.439851	0.621006	casein kinase 2 beta
REEP5	-0.349562	0.0663121	0.173482	receptor accessory protein 5
FAR2	-0.347497	0.265094	0.447343	fatty acyl-CoA reductase 2
USP13	-0.343216	0.0600574	0.161789	ubiquitin specific peptidase 13
AKAP8	-0.342174	0.17716	0.341573	A-kinase anchoring protein 8
CRTC3	-0.341306	0.155749	0.313334	CREB regulated transcription coactivator 3
PDE4DIP	-0.33408	0.268772	0.451425	phosphodiesterase 4D interacting protein
POLA1	-0.31991	0.277753	0.46096	DNA polymerase alpha 1, catalytic subunit
FASTKD5	-0.315155	0.262736	0.444389	FAST kinase domains 5
COMT	-0.31482	0.168464	0.33021	catechol-O-methyltransferase
PIGO	-0.313625	0.467701	0.646232	phosphatidylinositol glycan anchor biosynthesis class O
PKP2	-0.307714	0.520428	0.689077	plakophilin 2
MRPS25	-0.307404	0.14567	0.299558	mitochondrial ribosomal protein S25
ZNF503	-0.298257	0.302832	0.488577	zinc finger protein 503
SIRT5	-0.295045	0.136023	0.286089	sirtuin 5
NUP214	-0.290147	0.307449	0.49369	nucleoporin 214
DPH5	-0.258232	0.340582	0.527166	diphthamide biosynthesis 5
GOLGA2	-0.253688	0.141672	0.294161	golgin A2
AAR2	-0.252238	0.38536	0.571406	AAR2 splicing factor
MOGS	-0.24713	0.450231	0.630328	mannosyl-oligosaccharide glucosidase
ALG5	-0.235123	0.621216	0.767506	ALG5 dolichyl-phosphate beta-glucosyltransferase
DCAKD	-0.22913	0.485643	0.660756	dephospho-CoA kinase domain containing
CHPF2	-0.223525	0.526231	0.693976	chondroitin polymerizing factor 2
CISD3	-0.223375	0.638515	0.780747	CDGSH iron sulfur domain 3
BRD2	-0.216601	0.433026	0.61492	bromodomain containing 2
VPS39	-0.210896	0.221276	0.397044	VPS39 subunit of HOPS complex
CLCC1	-0.172987	0.514408	0.684596	chloride channel CLIC like 1
ATP1B1	-0.172785	0.525639	0.69346	ATPase Na+/K+ transporting subunit beta 1
PIGS	-0.168747	0.410126	0.595219	phosphatidylinositol glycan anchor biosynthesis class S
DNAJC11	-0.167469	0.702869	0.825368	DnaJ heat shock protein family (Hsp40) member C11
TIMM29	-0.166857	0.734914	0.845522	translocase of inner mitochondrial membrane 29
AGPS	-0.160857	0.50191	0.67426	alkylglycerone phosphate synthase
AATF	-0.158922	0.481621	0.657571	apoptosis antagonizing transcription factor
GGCX	-0.155025	0.331792	0.518646	gamma-glutamyl carboxylase
TLE5	-0.152237	0.646889	0.786654	TLE family member 5, transcriptional modulator
TLE3	-0.150699	0.613575	0.762307	TLE family member 3, transcriptional corepressor
SAAL1	-0.147946	0.693021	0.819169	serum amyloid A like 1
CNTRL	-0.133482	0.586958	0.741495	centriolin
NUP88	-0.132412	0.642483	0.7836	nucleoporin 88
UBAP2L	-0.126263	0.389498	0.575562	ubiquitin associated protein 2 like
GOLGB1	-0.125446	0.386523	0.572498	golgin B1
PCSK6	-0.115917	0.789487	0.880718	proprotein convertase subtilisin/kexin type 6
TUBGCP3	-0.108809	0.720175	0.836156	tubulin gamma complex associated protein 3
C1orf50	-0.105274	0.794603	0.883899	chromosome 1 open reading frame 50
EXOSC3	-0.102525	0.71897	0.835379	exosome component 3
TCF12	-0.102429	0.528907	0.695799	transcription factor 12
TOR1AIP1	-0.0996645	0.548237	0.711216	torsin 1A interacting protein 1
PTGES2	-0.096788	0.829956	0.906435	prostaglandin E synthase 2
CHPF	-0.0945138	0.824193	0.903075	chondroitin polymerizing factor
SLU7	-0.094085	0.546125	0.709776	SLU7 homolog, splicing factor
TARS2	-0.0937309	0.821013	0.900528	threonyl-tRNA synthetase 2, mitochondrial
TMEM97	-0.0858729	0.779712	0.874504	transmembrane protein 97
ERC1	-0.0709467	0.727989	0.840928	ELKS/RAB6-interacting/CAST family member 1
RBM41	-0.0694378	0.797009	0.885177	RNA binding motif protein 41
ACADM	-0.0650113	0.762232	0.862921	acyl-CoA dehydrogenase medium chain
ZNF318	-0.0587677	0.760772	0.861792	zinc finger protein 318
FOXRED2	-0.0548224	0.87683	0.934189	FAD dependent oxidoreductase domain containing 2
MRPS2	-0.0489152	0.901861	0.949068	mitochondrial ribosomal protein S2
FKBP15	-0.0440855	0.848958	0.918401	FKBP prolyl isomerase 15
CEP135	-0.0303332	0.9089	0.952673	centrosomal protein 135
POLA2	-0.0240481	0.942766	0.970144	DNA polymerase alpha 2, accessory subunit
PLAT	-0.0212135	0.953958	0.975924	plasminogen activator, tissue type
EXOSC2	-0.0106728	0.978068	0.988772	exosome component 2
MIPOL1	-0.00992061	0.966446	0.982652	mirror-image polydactyly 1
TIMM10B	-0.0045876	0.987608	0.993552	translocase of inner mitochondrial membrane 10B
ABCC1	-0.00174176	0.993305	0.99689	ATP binding cassette subfamily C member 1
DNAJC19	0.00298	0.987117	0.993455	DnaJ heat shock protein family (Hsp40) member C19
UBXN8	0.00463982	0.990316	0.995086	UBX domain protein 8
HSBP1	0.00829651	0.965529	0.982457	heat shock factor binding protein 1
DCAF7	0.010124	0.96702	0.982757	DDB1 and CUL4 associated factor 7
ZYG11B	0.0143014	0.937116	0.967194	zyg-11 family member B, cell cycle regulator
RBX1	0.0176467	0.940553	0.968567	ring-box 1
CSNK2A2	0.0208548	0.929987	0.963467	casein kinase 2 alpha 2
NDUFB9	0.0212605	0.96395	0.981634	NADH:ubiquinone oxidoreductase subunit B9
INTS4	0.0236499	0.923741	0.960201	integrator complex subunit 4
PRIM2	0.0237488	0.936088	0.966519	DNA primase subunit 2
SNIP1	0.0290767	0.872049	0.93193	Smad nuclear interacting protein 1
LARP4B	0.0301406	0.853746	0.921135	La ribonucleoprotein 4B
TUBGCP2	0.036973	0.896342	0.946023	tubulin gamma complex associated protein 2
PRKACA	0.046422	0.857759	0.923775	protein kinase cAMP-activated catalytic subunit alpha
ZC3H7A	0.0499344	0.774036	0.870705	zinc finger CCCH-type containing 7A
NSD2	0.0525603	0.784784	0.878305	nuclear receptor binding SET domain protein 2
MARK3	0.0544524	0.697261	0.822014	microtubule affinity regulating kinase 3
CYB5R3	0.0648229	0.722495	0.837992	cytochrome b5 reductase 3
GOLGA3	0.0650098	0.799697	0.887241	golgin A3
RAE1	0.0694161	0.888605	0.941589	ribonucleic acid export 1
GCC1	0.0735468	0.867985	0.929636	GRIP and coiled-coil domain containing 1
SLC9A3R1	0.0780415	0.774858	0.871089	SLC9A3 regulator 1
SLC30A6	0.0791748	0.809853	0.893715	solute carrier family 30 member 6
TM2D3	0.0801892	0.764145	0.864036	TM2 domain containing 3
SCARB1	0.0928333	0.720079	0.836095	scavenger receptor class B member 1
IL17RA	0.0963692	0.756789	0.859268	interleukin 17 receptor A
AP2A2	0.101083	0.664792	0.798913	adaptor related protein complex 2 subunit alpha 2
SMOC1	0.10316	0.84583	0.916552	SPARC related modular calcium binding 1
NARS2	0.103531	0.767755	0.866661	asparaginyl-tRNA synthetase 2, mitochondrial
ADAMTS1	0.110077	0.7566	0.859235	ADAM metallopeptidase with thrombospondin type 1 motif 1
PTBP2	0.115489	0.597828	0.750177	polypyrimidine tract binding protein 2
HECTD1	0.119632	0.454109	0.633778	HECT domain E3 ubiquitin protein ligase 1
MARK2	0.132116	0.700903	0.824505	microtubule affinity regulating kinase 2
YIF1A	0.132306	0.701422	0.824812	Yip1 interacting factor homolog A, membrane trafficking protein
CLIP4	0.132896	0.587413	0.741675	CAP-Gly domain containing linker protein family member 4
BRD4	0.136911	0.530339	0.697114	bromodomain containing 4
CEP350	0.137563	0.282578	0.466281	centrosomal protein 350
TOMM70	0.139506	0.417716	0.601666	translocase of outer mitochondrial membrane 70
MTCH1	0.140142	0.703174	0.825566	mitochondrial carrier 1
FAM162A	0.14212	0.618546	0.765585	family with sequence similarity 162 member A
EIF4E2	0.146569	0.567823	0.726197	eukaryotic translation initiation factor 4E family member 2
SLC30A9	0.147109	0.192086	0.361115	solute carrier family 30 member 9
RALA	0.14899	0.688861	0.816205	RAS like proto-oncogene A
ZDHHC5	0.149487	0.447655	0.628237	zinc finger DHHC-type containing 5
SDF2	0.150423	0.555895	0.717305	stromal cell derived factor 2
TMEM39B	0.15194	0.726036	0.839778	transmembrane protein 39B
NEK9	0.154621	0.452346	0.632302	NIMA related kinase 9
ERGIC1	0.154979	0.561001	0.720819	endoplasmic reticulum-golgi intermediate compartment 1
UPF1	0.163273	0.481373	0.657386	UPF1 RNA helicase and ATPase
ERP44	0.169278	0.301065	0.48658	endoplasmic reticulum protein 44
EIF4H	0.171478	0.138548	0.289915	eukaryotic translation initiation factor 4H
NIN	0.172248	0.130436	0.277816	ninein
PPT1	0.173893	0.590203	0.743848	palmitoyl-protein thioesterase 1
CIT	0.176867	0.653006	0.791133	citron rho-interacting serine/threonine kinase
RAB8A	0.178147	0.444553	0.625564	RAB8A, member RAS oncogene family
NPC2	0.185883	0.578933	0.735374	NPC intracellular cholesterol transporter 2
GOLGA7	0.196748	0.646707	0.786553	golgin A7
GCC2	0.19786	0.123272	0.267359	GRIP and coiled-coil domain containing 2
CWC27	0.207045	0.511604	0.682337	CWC27 spliceosome associated cyclophilin
NUP54	0.209592	0.226439	0.402842	nucleoporin 54
NOL10	0.21247	0.352376	0.538873	nucleolar protein 10
BAG5	0.213979	0.0929933	0.219959	BCL2 associated athanogene 5
MPHOSPH10	0.22316	0.22705	0.403603	M-phase phosphoprotein 10
GNB1	0.224738	0.0653627	0.171667	G protein subunit beta 1
CUL2	0.227319	0.108427	0.245019	cullin 2
RHOA	0.235162	0.104242	0.238185	ras homolog family member A
GLA	0.238038	0.568005	0.726214	galactosidase alpha
GNG5	0.243587	0.47429	0.651093	G protein subunit gamma 5
RBM28	0.248091	0.215114	0.389784	RNA binding motif protein 28
MAT2B	0.249693	0.117587	0.258996	methionine adenosyltransferase 2B
SBNO1	0.255619	0.0634989	0.168212	strawberry notch homolog 1
RDX	0.255917	0.162755	0.322711	radixin
NDUFAF1	0.256424	0.458007	0.637527	NADH:ubiquinone oxidoreductase complex assembly factor 1
DNMT1	0.257647	0.354642	0.540766	DNA methyltransferase 1
CHMP2A	0.261153	0.523209	0.691724	charged multivesicular body protein 2A
SCCPDH	0.272571	0.380009	0.566456	saccharopine dehydrogenase (putative)
NEU1	0.276257	0.731794	0.843366	neuraminidase 1
MAP7D1	0.277983	0.285421	0.469468	MAP7 domain containing 1
MDN1	0.281057	0.18346	0.349808	midasin AAA ATPase 1
MARK1	0.281466	0.539414	0.704618	microtubule affinity regulating kinase 1
REEP6	0.284109	0.8423	0.914264	receptor accessory protein 6
POGLUT3	0.285568	0.143997	0.297254	protein O-glucosyltransferase 3
ETFA	0.286414	0.017845	0.0676195	electron transfer flavoprotein subunit alpha
NUP98	0.304268	0.0379146	0.116995	nucleoporin 98
HOOK1	0.310873	0.430689	0.612609	hook microtubule tethering protein 1
PMPCB	0.312649	0.260623	0.442099	peptidase, mitochondrial processing beta subunit
MFGE8	0.316769	0.301072	0.48658	milk fat globule-EGF factor 8 protein
UBAP2	0.318781	0.199596	0.370697	ubiquitin associated protein 2
HEATR3	0.321234	0.412932	0.597606	HEAT repeat containing 3
RAB2A	0.335981	0.0180999	0.0682833	RAB2A, member RAS oncogene family
PRKAR2B	0.33936	0.234689	0.411948	protein kinase cAMP-dependent type II regulatory subunit beta
MIB1	0.343318	0.0147567	0.0586343	mindbomb E3 ubiquitin protein ligase 1
G3BP2	0.355588	0.00216553	0.0136236	G3BP stress granule assembly factor 2
RAB5C	0.365733	0.000341072	0.0031475	RAB5C, member RAS oncogene family
TOR1A	0.371125	0.233348	0.410246	torsin family 1 member A
ACSL3	0.378269	0.144043	0.297299	acyl-CoA synthetase long chain family member 3
FKBP7	0.383648	0.455351	0.634816	FKBP prolyl isomerase 7
BCKDK	0.384995	0.269704	0.452568	branched chain keto acid dehydrogenase kinase
RAB7A	0.387411	0.0123675	0.0513586	RAB7A, member RAS oncogene family
RAB14	0.387963	0.0244309	0.0848805	RAB14, member RAS oncogene family
PMPCA	0.38836	0.227027	0.403593	peptidase, mitochondrial processing alpha subunit
DDX10	0.391424	0.054472	0.150994	DEAD-box helicase 10
MYCBP2	0.392383	0.0534373	0.148876	MYC binding protein 2
PABPC4	0.394202	0.0123217	0.0512037	poly(A) binding protein cytoplasmic 4
FAM8A1	0.416091	0.035663	0.111933	family with sequence similarity 8 member A1
SIL1	0.419684	0.256107	0.4369	SIL1 nucleotide exchange factor
CSDE1	0.424061	0.000774596	0.00602403	cold shock domain containing E1
GFER	0.425262	0.651391	0.789867	growth factor, augmenter of liver regeneration
LARP7	0.426151	0.019467	0.0717546	La ribonucleoprotein 7, transcriptional regulator
PRIM1	0.435396	0.157733	0.316303	DNA primase subunit 1
SPART	0.436105	0.0111473	0.0475983	spartin
PRKAR2A	0.439753	0.0790744	0.196565	protein kinase cAMP-dependent type II regulatory subunit alpha
BZW2	0.44648	0.182955	0.349146	basic leucine zipper and W2 domains 2
SRP72	0.452464	0.0126288	0.052193	signal recognition particle 72
CYB5B	0.453051	0.0104522	0.0452881	cytochrome b5 type B
ERO1B	0.456085	0.144568	0.297952	endoplasmic reticulum oxidoreductase 1 beta
EXOSC5	0.459027	0.503069	0.675241	exosome component 5
SRP19	0.46178	0.00943377	0.0418238	signal recognition particle 19
LARP1	0.469555	0.00118846	0.00846474	La ribonucleoprotein 1, translational regulator
ELOB	0.474676	0.0546332	0.151251	elongin B
GTF2F2	0.474852	2.50278e-05	0.000376693	general transcription factor IIF subunit 2
NAT14	0.479316	0.274007	0.457009	N-acetyltransferase 14 (putative)
GRIPAP1	0.483474	0.0792213	0.19687	GRIP1 associated protein 1
SELENOS	0.485095	0.127803	0.273821	selenoprotein S
RAB18	0.48774	1.49718e-05	0.000247336	RAB18, member RAS oncogene family
TMED5	0.492009	0.0137798	0.0556943	transmembrane p24 trafficking protein 5
ALG8	0.49368	0.138925	0.290301	ALG8 alpha-1,3-glucosyltransferase
ERLEC1	0.493746	0.0272628	0.0917937	endoplasmic reticulum lectin 1
PLD3	0.495919	0.242702	0.421096	phospholipase D family member 3
OS9	0.501762	0.000508709	0.00432447	OS9 endoplasmic reticulum lectin
MRPS5	0.50431	0.0559988	0.153852	mitochondrial ribosomal protein S5
RAP1GDS1	0.508324	0.0134565	0.05471	Rap1 GTPase-GDP dissociation stimulator 1
MRPS27	0.517788	0.00399723	0.0218475	mitochondrial ribosomal protein S27
UGGT2	0.526806	0.00104961	0.00764912	UDP-glucose glycoprotein glucosyltransferase 2
SRP54	0.52812	0.0169705	0.0651832	signal recognition particle 54
GIGYF2	0.528357	0.00392102	0.0215429	GRB10 interacting GYF protein 2
AP3B1	0.53715	0.00716982	0.033971	adaptor related protein complex 3 subunit beta 1
ATP5MG	0.541272	0.0093509	0.0415783	ATP synthase membrane subunit g
STOML2	0.547833	0.197199	0.367747	stomatin like 2
WASHC4	0.552153	1.49925e-05	0.000247509	WASH complex subunit 4
QSOX2	0.570372	0.183095	0.349193	quiescin sulfhydryl oxidase 2
ITGB1	0.574752	8.7701e-08	3.64072e-06	integrin subunit beta 1
ARL6IP6	0.610287	0.0155732	0.0609677	ADP ribosylation factor like GTPase 6 interacting protein 6
GRPEL1	0.617259	0.0448261	0.131772	GrpE like 1, mitochondrial
ATE1	0.620506	0.000456211	0.00396738	arginyltransferase 1
TIMM9	0.626363	0.00289655	0.0170028	translocase of inner mitochondrial membrane 9
PITRM1	0.627802	0.0217089	0.0777678	pitrilysin metallopeptidase 1
GGH	0.63301	0.191954	0.360969	gamma-glutamyl hydrolase
GPX1	0.635596	0.0931218	0.220199	glutathione peroxidase 1
ARF6	0.647402	0.00157498	0.0105794	ADP ribosylation factor 6
AP2M1	0.654523	0.0117719	0.0495291	adaptor related protein complex 2 subunit mu 1
PPIL3	0.660791	0.0299319	0.0985444	peptidylprolyl isomerase like 3
HDAC2	0.662391	0.00010176	0.0011829	histone deacetylase 2
STOM	0.671414	1.53915e-05	0.000253577	stomatin
NGLY1	0.679516	0.00120305	0.00854348	N-glycanase 1
F2RL1	0.684469	0.0986882	0.228713	F2R like trypsin receptor 1
PLEKHF2	0.703232	0.0461978	0.134433	pleckstrin homology and FYVE domain containing 2
SIGMAR1	0.703321	0.0281125	0.0940138	sigma non-opioid intracellular receptor 1
SEPSECS	0.70786	0.0201724	0.0737481	Sep (O-phosphoserine) tRNA:Sec (selenocysteine) tRNA synthase
TRIM59	0.725413	0.0960916	0.224696	tripartite motif containing 59
TIMM10	0.738061	0.28158	0.465206	translocase of inner mitochondrial membrane 10
ZC3H18	0.739529	0.000212341	0.00216839	zinc finger CCCH-type containing 18
DCTPP1	0.74002	0.104021	0.237884	dCTP pyrophosphatase 1
NDFIP2	0.741762	0.000358503	0.00326184	Nedd4 family interacting protein 2
G3BP1	0.748126	3.57825e-07	1.18469e-05	G3BP stress granule assembly factor 1
PABPC1	0.754689	4.79452e-07	1.49919e-05	poly(A) binding protein cytoplasmic 1
RTN4	0.755643	6.89677e-06	0.000131818	reticulon 4
HYOU1	0.772671	0.0240359	0.0837486	hypoxia up-regulated 1
NDUFAF2	0.794862	0.00234738	0.0144705	NADH:ubiquinone oxidoreductase complex assembly factor 2
NUP58	0.802301	0.000580847	0.00482252	nucleoporin 58
TBK1	0.840811	0.000566557	0.00471532	TANK binding kinase 1
NUP62	0.84124	0.000530561	0.00447579	nucleoporin 62
IDE	0.84796	5.82982e-11	7.31053e-09	insulin degrading enzyme
RAB1A	0.852809	1.16585e-15	6.2702e-13	RAB1A, member RAS oncogene family
IMPDH2	0.860086	0.000413191	0.00365499	inosine monophosphate dehydrogenase 2
PSMD8	0.863096	0.000463544	0.00401672	proteasome 26S subunit, non-ATPase 8
INHBE	0.863201	0.535509	0.701433	inhibin subunit beta E
ADAM9	0.874861	6.95114e-08	3.00413e-06	ADAM metallopeptidase domain 9
HS2ST1	0.881074	0.000130402	0.00145806	heparan sulfate 2-O-sulfotransferase 1
PDZD11	0.885053	0.0400188	0.121538	PDZ domain containing 11
DPY19L1	0.894517	3.36648e-08	1.61658e-06	dpy-19 like C-mannosyltransferase 1
EDEM3	0.898081	2.39034e-05	0.000363843	ER degradation enhancing alpha-mannosidase like protein 3
POFUT1	0.918299	0.00258554	0.0155776	protein O-fucosyltransferase 1
RPL36	0.945272	5.92036e-05	0.000763031	ribosomal protein L36
LMAN2	0.956494	0.00681946	0.0327295	lectin, mannose binding 2
HS6ST2	1.01454	0.0940458	0.221604	heparan sulfate 6-O-sulfotransferase 2
NUTF2	1.01991	1.93894e-06	4.63239e-05	nuclear transport factor 2
SLC30A7	1.02438	1.01787e-11	1.58932e-09	solute carrier family 30 member 7
GHITM	1.04559	6.80803e-10	5.78133e-08	growth hormone inducible transmembrane protein
TBCA	1.05633	1.76763e-06	4.32123e-05	tubulin folding cofactor A
RAB10	1.06032	1.00369e-14	4.33774e-12	RAB10, member RAS oncogene family
ACAD9	1.07323	0.0027641	0.0163955	acyl-CoA dehydrogenase family member 9
TRMT1	1.07489	0.0761178	0.191457	tRNA methyltransferase 1
ATP6AP1	1.07755	0.00199589	0.0127691	ATPase H+ transporting accessory protein 1
FBN1	1.07826	0.000247924	0.00245912	fibrillin 1
ATP6V1A	1.07939	2.57988e-10	2.56948e-08	ATPase H+ transporting V1 subunit A
FAM98A	1.0951	0.00391258	0.0215073	family with sequence similarity 98 member A
POR	1.17518	0.00290845	0.0170519	cytochrome p450 oxidoreductase
COLGALT1	1.20464	3.66743e-08	1.73358e-06	collagen beta(1-O)galactosyltransferase 1
JAKMIP1	1.22579	0.407435	0.592556	janus kinase and microtubule interacting protein 1
TIMM8B	1.25045	0.000910983	0.00685347	translocase of inner mitochondrial membrane 8 homolog B
CCDC86	1.25933	0.0113112	0.0481537	coiled-coil domain containing 86
COL6A1	1.33103	8.00112e-07	2.25428e-05	collagen type VI alpha 1 chain
POGLUT2	1.4061	0.00184193	0.0119899	protein O-glucosyltransferase 2
ELOC	1.46405	6.16158e-05	0.000789426	elongin C
LOX	1.47066	7.64593e-06	0.000143057	lysyl oxidase
STC2	1.48955	0.00256354	0.0154759	stanniocalcin 2
DDX21	1.66521	4.75853e-10	4.26696e-08	DExD-box helicase 21
ATP13A3	1.72091	1.37631e-11	2.02502e-09	ATPase 13A3
FKBP10	1.76253	2.30917e-07	8.29178e-06	FKBP prolyl isomerase 10
PLOD2	1.85351	3.06195e-14	1.19525e-11	procollagen-lysine,2-oxoglutarate 5-dioxygenase 2
SLC27A2	1.86737	0.0092288	0.0411746	solute carrier family 27 member 2
FBN2	2.05407	8.64348e-05	0.00103971	fibrillin 2
RRP9	2.09311	7.17846e-06	0.000135941	ribosomal RNA processing 9, U3 small nucleolar RNA binding protein
NPTX1	2.10197	0.0159168	0.0619922	neuronal pentraxin 1
HMOX1	2.53097	1.39542e-06	3.53264e-05	heme oxygenase 1
GDF15	2.57409	2.00382e-05	0.000314912	growth differentiation factor 15
CENPF	2.78181	3.7235e-08	1.75665e-06	centromere protein F
CEP43	NA	NA	NA	centrosomal protein 43

## Sheet: Dataset 9
Dataset S9. DESeq2 results for genes identified in a GWAS, along with their associated chemokine ligands.
Note: genes highlighted in blue represent those genes downregulated.
Symbol	log2FoldChange	Pvalue	Padj	GeneName
SLC6A20	-1.40125	0.0757678	0.190815	solute carrier family 6 member 20
LZTFL1	-0.195687	0.38725	0.57319	leucine zipper transcription factor like 1
FYCO1	-0.679059	0.000418862	0.00370017	FYVE and coiled-coil domain containing 1
CXCR6	-0.497353	0.180531	0.346077	C-X-C motif chemokine receptor 6
XCR1	-1.13679	0.0460969	0.134228	X-C motif chemokine receptor 1
CCR9	-1.69191	0.0405501	0.122782	C-C motif chemokine receptor 9
CXCL16	-0.333163	0.212825	0.387364	C-X-C motif chemokine ligand 16
XCL1	-1.77167	0.0221164	0.0788425	X-C motif chemokine ligand 1
XCL2	-2.42862	0.000169226	0.00180683	X-C motif chemokine ligand 2
CCL25	NA	NA	NA	C-C motif chemokine ligand 25

## Sheet: Dataset 10
Dataset S10. Mass spectrometry results for genes identified in a CRISPR screen.
Symbol	Pathways	Protein.accession	Protein.description	FA/FB_Ratio	FA/FB_P_value
ACTL6A	SWI/SNF	O96019	Actin-like protein 6A OS=Homo sapiens OX=9606 GN=ACTL6A PE=1 SV=1	0.62441	0.0083003
LGMN	Cystatin, and endolysosome lumen	Q99538	Legumain OS=Homo sapiens OX=9606 GN=LGMN PE=1 SV=1	3.22679	0.00055565
CSTA	Cystatin, and endolysosome lumen	P01040	Cystatin-A OS=Homo sapiens OX=9606 GN=CSTA PE=1 SV=1	1.9088	0.027257
CTSB	Cystatin, and endolysosome lumen	P07858	Cathepsin B OS=Homo sapiens OX=9606 GN=CTSB PE=1 SV=3	5.20136	3.2e-07
CTSL	Cystatin, and endolysosome lumen	P07711	Cathepsin L1 OS=Homo sapiens OX=9606 GN=CTSL PE=1 SV=2	2.61255	0.00054029
RBBP4	NURF complex	Q09028	Histone-binding protein RBBP4 OS=Homo sapiens OX=9606 GN=RBBP4 PE=1 SV=3	0.609345	0.0087996
UBXN7	NA	O94888	UBX domain-containing protein 7 OS=Homo sapiens OX=9606 GN=UBXN7 PE=1 SV=2	0.463378	0.023464
NONO	NA	Q15233	Non-POU domain-containing octamer-binding protein OS=Homo sapiens OX=9606 GN=NONO PE=1 SV=4	0.483541	8.06e-05

[truncated: 2 more sheets: Dataset 11, Dataset 12]
